# Supplementary material for: Synthesis and crystal structure of catena-poly[[bis­(nitrato-κ2O,O′)strontium(II)]-di-μ-l-histidine-κ3O,O′:O;κ2O:O′]
Source: Acta Crystallogr E Crystallogr Commun. 2025 Jun 10;81(Pt 7):591–4. doi: 10.1107/S2056989025004694 (PMC12230612; doi:10.1107/S2056989025004694)
Supplement: Supplementary file 1 [file e-81-00591-sup1.cif]

##############################################################################
#                                                                            #
# This CIF contains the data in a paper accepted for publication in          #
# Acta Crystallographica Section E. It conforms to the requirements of       #
# Notes for Authors for Acta Crystallographica Section E, and has been       #
# peer reviewed under the auspices of the IUCr Commission on Journals.       #
#                                                                            #
# Full details of the Crystallographic Information File format               #
# are given in the paper "The Crystallographic Information File (CIF):       #
# a New Standard Archive File for Crystallography" by S. R. Hall, F. H.      #
# Allen and I. D. Brown [Acta Cryst. (1991), A47, 655-685].                  #
#                                                                            #
# The current version of the core CIF dictionary is obtainable from          #
# ftp://ftp.iucr.org/pub/cif_core.dic.                                       #
#                                                                            #
# Software is freely available for graphical display of the structure(s)     #
# in this CIF. For information consult the CIF software page                 #
# http://www.iucr.org/resources/cif/software.                                #
#                                                                            #
# This file may be used for bona fide research purposes within the           #
# scientific community so long as proper attribution is given to the journal # 
# article from which it was obtained.                                        #
#                                                                            #
##############################################################################
data_I
_audit_creation_method     'SHELXL-2018/3'
_chemical_name_systematic
;\
<i>catena</i>-Poly[[bis(nitrato-\k^2^<i>O</i>,<i>O</i>')strontium(II)]-\
di-\m-<i>L</i>-histidine-\k^3^<i>O</i>,<i>O</i>':<i>O</i>;\k^2^<i>O</i>:\
<i>O</i>']
;
_chemical_name_common     ?
_chemical_formula_moiety     'C12 H18 N8 O10 Sr'
_chemical_formula_sum     'C12 H18 N8 O10 Sr'
_chemical_formula_iupac     '[Sr (N1 O3)2 (C6 H9 N3 O2)2]'
_chemical_formula_weight     521.96
_chemical_melting_point     ?
_chemical_absolute_configuration     ?
_space_group_crystal_system     monoclinic
_space_group_name_H-M_alt     'C 2'
_space_group_name_Hall     'C 2y'
loop_
    _space_group_symop_operation_xyz
    'x, y, z'
    '-x, y, -z'
    'x+1/2, y+1/2, z'
    '-x+1/2, y+1/2, -z'
_cell_length_a     24.9533(7)
_cell_length_b     4.65750(10)
_cell_length_c     8.1543(2)
_cell_angle_alpha     90
_cell_angle_beta     105.6950(10)
_cell_angle_gamma     90
_cell_volume     912.36(4)
_cell_formula_units_Z     2
_cell_measurement_reflns_used     9983
_cell_measurement_theta_min     3.39
_cell_measurement_theta_max     27.10
_cell_measurement_temperature     298(2)
_exptl_crystal_description     'plate'
_exptl_crystal_colour     'colourless'
_exptl_crystal_size_max     0.197
_exptl_crystal_size_mid     0.113
_exptl_crystal_size_min     0.019
_exptl_crystal_density_diffrn     1.900
_exptl_crystal_density_meas     ?
_exptl_crystal_density_method     ?
_exptl_crystal_F_000     528
_exptl_absorpt_coefficient_mu     3.032
_exptl_absorpt_correction_type     multi-scan
_exptl_absorpt_process_details
;
(SADABS; Krause <i>et al.</i>,  2015)
;
_exptl_absorpt_correction_T_min     0.5926
_exptl_absorpt_correction_T_max     0.7989
_diffrn_ambient_temperature     298(2)
_diffrn_source     'fine-focus sealed tube'
_diffrn_radiation_type     MoK\a
_diffrn_radiation_wavelength     0.71073
_diffrn_radiation_monochromator     graphite
_diffrn_measurement_device_type
                      'Bruker D8 VENTURE diffractometer with PHOTON II detector'
_diffrn_measurement_method     '\w and \f scan'
_diffrn_detector_area_resol_mean     ?
_diffrn_reflns_number     9589
_diffrn_reflns_av_R_equivalents     0.0274
_diffrn_reflns_av_unetI/netI     0.0284
_diffrn_reflns_theta_min     3.392
_diffrn_reflns_theta_max     27.102
_diffrn_reflns_theta_full     25.242
_diffrn_measured_fraction_theta_max     0.992
_diffrn_measured_fraction_theta_full     0.990
_diffrn_reflns_limit_h_min     -31
_diffrn_reflns_limit_h_max     31
_diffrn_reflns_limit_k_min     -5
_diffrn_reflns_limit_k_max     5
_diffrn_reflns_limit_l_min     -10
_diffrn_reflns_limit_l_max     10
_refine_special_details
;
 Refined as a 2-component inversion twin.
;
_reflns_number_total     1859
_reflns_number_gt     1859
_reflns_threshold_expression     'I > 2\s(I)'
_refine_ls_structure_factor_coef     Fsqd
_refine_ls_matrix_type     full
_refine_ls_R_factor_all     0.0161
_refine_ls_R_factor_gt     0.0161
_refine_ls_wR_factor_gt     0.0451
_refine_ls_wR_factor_ref     0.0451
_refine_ls_goodness_of_fit_ref     1.130
_refine_ls_restrained_S_all     1.129
_refine_ls_number_reflns     1859
_refine_ls_number_parameters     158
_refine_ls_number_restraints     7
_refine_ls_hydrogen_treatment     mixed
_refine_ls_weighting_scheme     calc
_refine_ls_weighting_details
              'w=1/[\s^2^(Fo^2^)+(0.0202P)^2^+0.2576P] where P=(Fo^2^+2Fc^2^)/3'
_atom_sites_solution_hydrogens     mixed
_atom_sites_solution_primary     dual
_atom_sites_solution_secondary     ?
_refine_ls_shift/su_max     0.001
_refine_ls_shift/su_mean     0.000
_refine_diff_density_max     0.355
_refine_diff_density_min     -0.191
_refine_ls_extinction_method     none
_refine_ls_extinction_coef     .
_refine_ls_abs_structure_details
;
 Refined as an inversion twin.
;
_refine_ls_abs_structure_Flack     0.037(8)
loop_
    _atom_type_symbol
    _atom_type_description
    _atom_type_scat_dispersion_real
    _atom_type_scat_dispersion_imag
    _atom_type_scat_source
    'C' 'C' 0.0033 0.0016
                         'International Tables Vol C Tables 4.2.6.8 and 6.1.1.4'
    'H' 'H' 0.0000 0.0000
                         'International Tables Vol C Tables 4.2.6.8 and 6.1.1.4'
    'O' 'O' 0.0106 0.0060
                         'International Tables Vol C Tables 4.2.6.8 and 6.1.1.4'
    'Sr' 'Sr' -1.5307 3.2498
                         'International Tables Vol C Tables 4.2.6.8 and 6.1.1.4'
    'N' 'N' 0.0061 0.0033
                         'International Tables Vol C Tables 4.2.6.8 and 6.1.1.4'
_computing_data_collection
;
APEX4 (Bruker, 2021)
;
_computing_cell_refinement
;
SAINT (Bruker, 2021)
;
_computing_data_reduction
;
SAINT (Bruker, 2021)
;
_computing_structure_solution
;
<i>SHELXT2014/5</i> (Sheldrick, 2015a)
;
_computing_structure_refinement
;
<i>SHELXL2018/3</i> (Sheldrick, 2015b)
;
_computing_molecular_graphics
;
ORTEP-3 for Windows (Farrugia, 2012)
;
_computing_publication_material
;
Mercury (Macrae <i>et al.</i>,  2020)
;
loop_
    _atom_site_type_symbol
    _atom_site_label
    _atom_site_fract_x
    _atom_site_fract_y
    _atom_site_fract_z
    _atom_site_U_iso_or_equiv
    _atom_site_adp_type
    _atom_site_calc_flag
    _atom_site_occupancy
    _atom_site_disorder_assembly
    _atom_site_disorder_group
    Sr Sr1 0.500000 0.90071(5) 1.000000 0.01832(9) Uani d 1 . .
    C C1 0.27741(10) 0.8961(15) 0.2136(3) 0.0323(5) Uani d 1 . .
    H H1 0.271782 1.046398 0.135723 0.039 Uiso calc 1 . .
    C C2 0.26207(12) 0.5153(7) 0.3481(4) 0.0297(6) Uani d 1 . .
    H H2 0.245095 0.357124 0.382380 0.036 Uiso calc 1 . .
    C C3 0.31540(11) 0.6064(6) 0.4157(3) 0.0234(5) Uani d 1 . .
    C C4 0.35847(11) 0.4845(7) 0.5642(3) 0.0288(7) Uani d 1 . .
    H H4A 0.345129 0.301837 0.594645 0.035 Uiso calc 1 . .
    H H4B 0.362698 0.612670 0.660601 0.035 Uiso calc 1 . .
    C C5 0.41568(10) 0.4382(8) 0.5331(3) 0.0206(6) Uani d 1 . .
    H H5 0.430841 0.625543 0.513984 0.025 Uiso calc 1 . .
    C C6 0.45482(10) 0.3017(6) 0.6917(3) 0.0210(5) Uani d 1 . .
    O O1 0.47792(9) 0.0682(5) 0.6740(3) 0.0305(5) Uani d 1 . .
    O O2 0.46051(8) 0.4284(9) 0.8299(2) 0.0312(5) Uani d 1 . .
    O O3 0.42251(9) 0.6821(6) 1.1355(3) 0.0404(6) Uani d 1 . .
    O O4 0.33890(11) 0.5834(8) 0.9953(4) 0.0652(9) Uani d 1 . .
    O O5 0.38281(11) 0.9385(10) 0.9198(3) 0.0528(9) Uani d 1 . .
    N N1 0.41140(9) 0.2554(5) 0.3799(3) 0.0221(4) Uani d 1 . .
    N N2 0.23858(10) 0.7020(6) 0.2203(3) 0.0312(5) Uani d 1 . .
    N N3 0.32485(9) 0.8489(5) 0.3311(3) 0.0287(7) Uani d 1 . .
    N N4 0.38007(10) 0.7320(6) 1.0161(3) 0.0291(5) Uani d 1 . .
    H H1A 0.4028(12) 0.357(7) 0.286(3) 0.040(10) Uiso d 1 . .
    H H1C 0.4414(10) 0.165(8) 0.386(5) 0.043(11) Uiso d 1 . .
    H H1B 0.3835(11) 0.127(6) 0.364(4) 0.035(10) Uiso d 1 . .
    H H2A 0.198(2) 0.692(12) 0.154(6) 0.070(15) Uiso d 1 . .
loop_
    _atom_site_aniso_label
    _atom_site_aniso_U_11
    _atom_site_aniso_U_22
    _atom_site_aniso_U_33
    _atom_site_aniso_U_12
    _atom_site_aniso_U_13
    _atom_site_aniso_U_23
    Sr1 0.01760(13) 0.02030(14) 0.01563(13) 0.000 0.00204(9) 0.000
    C1 0.0333(12) 0.0333(13) 0.0270(11) 0.012(2) 0.0027(9) 0.006(2)
    C2 0.0239(12) 0.0333(13) 0.0314(14) 0.0004(11) 0.0064(11) -0.0006(12)
    C3 0.0196(12) 0.0270(12) 0.0225(12) 0.0061(10) 0.0040(10) -0.0031(10)
    C4 0.0234(12) 0.042(2) 0.0199(11) 0.0091(10) 0.0041(10) 0.0014(10)
    C5 0.0199(9) 0.0204(19) 0.0189(10) 0.0010(11) 0.0011(8) 0.0008(11)
    C6 0.0164(11) 0.0236(11) 0.0214(12) -0.0021(8) 0.0020(9) 0.0037(9)
    O1 0.0322(10) 0.0312(12) 0.0257(10) 0.0112(9) 0.0037(8) 0.0065(8)
    O2 0.0321(8) 0.0347(14) 0.0203(8) -0.0028(12) -0.0041(6) -0.0038(12)
    O3 0.0265(10) 0.0620(16) 0.0309(11) -0.0031(10) 0.0049(9) 0.0114(11)
    O4 0.0360(13) 0.087(2) 0.077(2) -0.0342(15) 0.0238(14) -0.0464(18)
    O5 0.0569(14) 0.054(2) 0.0441(12) 0.0125(17) 0.0086(10) 0.0157(17)
    N1 0.0214(10) 0.0264(12) 0.0174(10) 0.0018(9) 0.0034(8) 0.0017(9)
    N2 0.0204(11) 0.0402(14) 0.0280(12) 0.0057(10) -0.0018(9) -0.0051(11)
    N3 0.0263(10) 0.028(2) 0.0284(11) 0.0007(9) 0.0024(8) -0.0024(9)
    N4 0.0232(11) 0.0348(15) 0.0283(12) 0.0002(10) 0.0050(10) -0.0090(11)
_geom_special_details
;
 All esds (except the esd in the dihedral angle between two l.s. planes)
 are estimated using the full covariance matrix.  The cell esds are taken
 into account individually in the estimation of esds in distances, angles
 and torsion angles; correlations between esds in cell parameters are only
 used when they are defined by crystal symmetry.  An approximate (isotropic)
 treatment of cell esds is used for estimating esds involving l.s. planes.
;
loop_
    _geom_bond_atom_site_label_1
    _geom_bond_atom_site_label_2
    _geom_bond_site_symmetry_2
    _geom_bond_distance
    _geom_bond_publ_flag
    Sr1 O2 2_657 2.645(4) ?
    Sr1 O2 . 2.645(4) y
    Sr1 O3 2_657 2.674(2) ?
    Sr1 O3 . 2.674(2) y
    Sr1 O1 1_565 2.681(2) y
    Sr1 O1 2_667 2.681(2) ?
    Sr1 O5 . 2.824(3) y
    Sr1 O5 2_657 2.824(3) ?
    Sr1 O2 2_667 2.863(4) y
    Sr1 O2 1_565 2.863(4) ?
    C1 N3 . 1.325(3) ?
    C1 N2 . 1.337(6) ?
    C1 H1 . 0.9300 ?
    C2 N2 . 1.362(4) ?
    C2 C3 . 1.363(4) ?
    C2 H2 . 0.9300 ?
    C3 N3 . 1.376(4) ?
    C3 C4 . 1.497(4) ?
    C4 C5 . 1.531(3) ?
    C4 H4A . 0.9700 ?
    C4 H4B . 0.9700 ?
    C5 N1 . 1.492(4) ?
    C5 C6 . 1.532(3) ?
    C5 H5 . 0.9800 ?
    C6 O2 . 1.245(4) y
    C6 O1 . 1.257(4) y
    O3 N4 . 1.251(3) ?
    O4 N4 . 1.212(4) ?
    O5 N4 . 1.256(5) ?
    N1 H1A . 0.878(19) ?
    N1 H1C . 0.85(2) ?
    N1 H1B . 0.90(2) ?
    N2 H2A . 1.00(5) ?
loop_
    _geom_angle_atom_site_label_1
    _geom_angle_atom_site_label_2
    _geom_angle_atom_site_label_3
    _geom_angle_site_symmetry_1
    _geom_angle_site_symmetry_3
    _geom_angle
    _geom_angle_publ_flag
    O2 Sr1 O2 2_657 . 67.44(12) ?
    O2 Sr1 O3 2_657 2_657 72.05(7) ?
    O2 Sr1 O3 . 2_657 71.04(7) ?
    O2 Sr1 O3 2_657 . 71.04(7) ?
    O2 Sr1 O3 . . 72.05(7) ?
    O3 Sr1 O3 2_657 . 135.25(13) ?
    O2 Sr1 O1 2_657 1_565 135.21(7) ?
    O2 Sr1 O1 . 1_565 76.97(8) ?
    O3 Sr1 O1 2_657 1_565 71.26(7) ?
    O3 Sr1 O1 . 1_565 122.88(6) ?
    O2 Sr1 O1 2_657 2_667 76.97(8) ?
    O2 Sr1 O1 . 2_667 135.21(7) ?
    O3 Sr1 O1 2_657 2_667 122.88(6) ?
    O3 Sr1 O1 . 2_667 71.26(7) ?
    O1 Sr1 O1 1_565 2_667 146.16(10) ?
    O2 Sr1 O5 2_657 . 112.88(10) ?
    O2 Sr1 O5 . . 73.43(11) ?
    O3 Sr1 O5 2_657 . 138.34(8) ?
    O3 Sr1 O5 . . 45.60(9) ?
    O1 Sr1 O5 1_565 . 80.21(7) ?
    O1 Sr1 O5 2_667 . 97.68(8) ?
    O2 Sr1 O5 2_657 2_657 73.43(10) ?
    O2 Sr1 O5 . 2_657 112.88(10) ?
    O3 Sr1 O5 2_657 2_657 45.60(9) ?
    O3 Sr1 O5 . 2_657 138.34(8) ?
    O1 Sr1 O5 1_565 2_657 97.68(8) ?
    O1 Sr1 O5 2_667 2_657 80.21(7) ?
    O5 Sr1 O5 . 2_657 172.85(19) ?
    O2 Sr1 O2 2_657 2_667 115.42(6) ?
    O2 Sr1 O2 . 2_667 177.14(9) ?
    O3 Sr1 O2 2_657 2_667 109.54(7) ?
    O3 Sr1 O2 . 2_667 108.60(7) ?
    O1 Sr1 O2 1_565 2_667 100.50(7) ?
    O1 Sr1 O2 2_667 2_667 47.01(7) ?
    O5 Sr1 O2 . 2_667 104.94(10) ?
    O5 Sr1 O2 2_657 2_667 68.60(10) ?
    O2 Sr1 O2 2_657 1_565 177.14(10) ?
    O2 Sr1 O2 . 1_565 115.42(6) ?
    O3 Sr1 O2 2_657 1_565 108.61(7) ?
    O3 Sr1 O2 . 1_565 109.54(7) ?
    O1 Sr1 O2 1_565 1_565 47.01(7) ?
    O1 Sr1 O2 2_667 1_565 100.50(7) ?
    O5 Sr1 O2 . 1_565 68.60(10) ?
    O5 Sr1 O2 2_657 1_565 104.94(10) ?
    O2 Sr1 O2 2_667 1_565 61.72(10) ?
    N3 C1 N2 . . 112.0(4) ?
    N3 C1 H1 . . 124.0 ?
    N2 C1 H1 . . 124.0 ?
    N2 C2 C3 . . 106.4(3) ?
    N2 C2 H2 . . 126.8 ?
    C3 C2 H2 . . 126.8 ?
    C2 C3 N3 . . 109.5(2) ?
    C2 C3 C4 . . 128.2(3) ?
    N3 C3 C4 . . 122.3(2) ?
    C3 C4 C5 . . 114.6(2) ?
    C3 C4 H4A . . 108.6 ?
    C5 C4 H4A . . 108.6 ?
    C3 C4 H4B . . 108.6 ?
    C5 C4 H4B . . 108.6 ?
    H4A C4 H4B . . 107.6 ?
    N1 C5 C4 . . 111.1(2) ?
    N1 C5 C6 . . 110.8(3) ?
    C4 C5 C6 . . 109.2(2) ?
    N1 C5 H5 . . 108.6 ?
    C4 C5 H5 . . 108.6 ?
    C6 C5 H5 . . 108.6 ?
    O2 C6 O1 . . 124.7(3) ?
    O2 C6 C5 . . 117.3(3) ?
    O1 C6 C5 . . 118.0(2) ?
    O2 C6 Sr1 . 1_545 67.8(2) ?
    O1 C6 Sr1 . 1_545 59.51(14) ?
    C5 C6 Sr1 . 1_545 161.20(19) ?
    C6 O1 Sr1 . 1_545 96.65(16) ?
    C6 O2 Sr1 . . 143.5(2) ?
    C6 O2 Sr1 . 1_545 88.4(2) ?
    Sr1 O2 Sr1 . 1_545 115.42(6) y
    N4 O3 Sr1 . . 99.34(17) ?
    N4 O5 Sr1 . . 92.04(19) ?
    C5 N1 H1A . . 112(3) ?
    C5 N1 H1C . . 112(3) ?
    H1A N1 H1C . . 109(3) ?
    C5 N1 H1B . . 112(2) ?
    H1A N1 H1B . . 104(2) ?
    H1C N1 H1B . . 108(3) ?
    C1 N2 C2 . . 107.2(2) ?
    C1 N2 H2A . . 130(3) ?
    C2 N2 H2A . . 123(3) ?
    C1 N3 C3 . . 104.9(3) ?
    O4 N4 O3 . . 120.7(3) ?
    O4 N4 O5 . . 122.5(3) ?
    O3 N4 O5 . . 116.8(3) ?
    O4 N4 Sr1 . . 157.1(2) ?
    O3 N4 Sr1 . . 57.43(14) ?
    O5 N4 Sr1 . . 64.34(16) ?
loop_
    _geom_torsion_atom_site_label_1
    _geom_torsion_atom_site_label_2
    _geom_torsion_atom_site_label_3
    _geom_torsion_atom_site_label_4
    _geom_torsion_site_symmetry_1
    _geom_torsion_site_symmetry_2
    _geom_torsion_site_symmetry_3
    _geom_torsion_site_symmetry_4
    _geom_torsion
    _geom_torsion_publ_flag
    N2 C2 C3 N3 . . . . 0.4(3) ?
    N2 C2 C3 C4 . . . . 177.2(3) ?
    C2 C3 C4 C5 . . . . 132.6(3) ?
    N3 C3 C4 C5 . . . . -51.0(4) ?
    C3 C4 C5 N1 . . . . -55.2(4) y
    C3 C4 C5 C6 . . . . -177.7(3) y
    N1 C5 C6 O2 . . . . -177.5(2) y
    C4 C5 C6 O2 . . . . -54.8(4) y
    N1 C5 C6 O1 . . . . 1.1(3) ?
    C4 C5 C6 O1 . . . . 123.8(3) ?
    N1 C5 C6 Sr1 . . . 1_545 -76.2(6) ?
    C4 C5 C6 Sr1 . . . 1_545 46.5(7) ?
    O2 C6 O1 Sr1 . . . 1_545 19.8(3) ?
    C5 C6 O1 Sr1 . . . 1_545 -158.6(2) ?
    O1 C6 O2 Sr1 . . . . 114.7(4) ?
    C5 C6 O2 Sr1 . . . . -66.8(4) ?
    Sr1 C6 O2 Sr1 1_545 . . . 133.1(3) ?
    O1 C6 O2 Sr1 . . . 1_545 -18.4(3) ?
    C5 C6 O2 Sr1 . . . 1_545 160.1(2) ?
    N3 C1 N2 C2 . . . . -0.7(4) ?
    C3 C2 N2 C1 . . . . 0.2(4) ?
    N2 C1 N3 C3 . . . . 0.9(4) ?
    C2 C3 N3 C1 . . . . -0.7(3) ?
    C4 C3 N3 C1 . . . . -177.8(3) ?
    Sr1 O3 N4 O4 . . . . 153.1(2) ?
    Sr1 O3 N4 O5 . . . . -26.0(3) ?
    Sr1 O5 N4 O4 . . . . -154.9(3) ?
    Sr1 O5 N4 O3 . . . . 24.2(3) ?
loop_
    _geom_hbond_atom_site_label_D
    _geom_hbond_atom_site_label_H
    _geom_hbond_atom_site_label_A
    _geom_hbond_site_symmetry_A
    _geom_hbond_distance_DH
    _geom_hbond_distance_HA
    _geom_hbond_distance_DA
    _geom_hbond_angle_DHA
    _geom_hbond_publ_flag
    N1 H1B N3 1_545 0.90(2) 1.92(2) 2.818(3) 179(3) yes
    N1 H1C O3 1_544 0.85(2) 2.99(4) 3.387(4) 111(3) yes
    N1 H1C O1 2_656 0.85(2) 2.24(2) 3.039(3) 156(3) yes
    N2 H2A O4 4_556 1.00(5) 2.25(5) 2.854(3) 118(4) yes
    N2 H2A O5 4_546 1.00(5) 2.28(5) 3.180(4) 148(4) yes
    C4 H4B O5 . 0.97 2.54 3.507(5) 175 yes
    C5 H5 O1 1_565 0.98 2.55 3.373(4) 142 yes
_shelx_space_group_comment
;
The symmetry employed for this shelxl refinement is uniquely defined
by the following loop, which should always be used as a source of
symmetry information in preference to the above space-group names.
They are only intended as comments.
;
_shelx_estimated_absorpt_T_min     0.587
_shelx_estimated_absorpt_T_max     0.945
_shelx_hkl_file
;
  -4   0   0  309.17   17.60
   6   0   0  305.77   18.00
   6   0   0  308.97   17.00
  -6   0   0  294.77   17.00
  -6   0   0  314.87   17.70
  -8   0   0 2276.87  122.69
  -8   0   0 2284.77  123.49
  -8   0   0 2275.87  123.99
   8   0   0 2227.68  123.89
   8   0   0 2343.57  122.69
   8   0   0 2349.26  123.49
 -10   0   0  265.77   17.40
 -10   0   0  255.57   15.30
 -10   0   0  269.87   16.40
  10   0   0  267.47   16.40
  10   0   0  265.97   17.00
  10   0   0  263.47   15.40
  12   0   0 2555.74  147.69
  12   0   0 2730.53  146.49
 -12   0   0 2749.43  146.49
 -12   0   0 2772.62  148.39
 -12   0   0 2775.72  148.69
 -12   0   0 2641.64  147.59
  12   0   0 2908.41  148.49
 -14   0   0   97.29   10.10
  14   0   0   83.99    8.90
  14   0   0   85.99    7.20
 -14   0   0   90.39    7.20
  14   0   0   86.19    8.60
 -14   0   0   91.49    8.20
 -14   0   0   95.09    9.50
  16   0   0  443.46   27.40
 -16   0   0  440.46   28.30
 -16   0   0  444.56   27.20
  16   0   0  460.55   28.10
  16   0   0  439.26   25.50
 -16   0   0  429.56   25.50
 -18   0   0  289.27   18.70
 -18   0   0  296.57   19.90
 -18   0   0  295.27   21.30
 -18   0   0  295.27   18.20
  18   0   0  303.57   20.50
 -18   0   0  276.77   21.20
  18   0   0  303.57   20.90
  20   0   0   52.49    8.50
 -20   0   0   53.49    8.90
  20   0   0   79.79   16.90
 -20   0   0   51.59    9.00
  20   0   0   52.89    6.30
  20   0   0   45.90    8.30
 -20   0   0   51.59    6.20
 -20   0   0   48.30    7.00
 -20   0   0   51.19    8.10
  22   0   0  926.31   55.29
  22   0   0  958.10   54.59
 -22   0   0  914.71   52.49
 -22   0   0  893.41   55.49
 -22   0   0  890.61   51.89
 -22   0   0  964.20   54.39
  22   0   0  964.50   51.79
 -22   0   0  873.51   55.69
  24   0   0  844.62   54.69
 -24   0   0  838.82   48.20
  24   0   0  830.42   50.69
  24   0   0  856.51   47.70
 -24   0   0  859.51   48.70
 -24   0   0  852.11   50.69
 -24   0   0  813.42   52.19
 -24   0   0  866.21   52.19
  26   0   0  762.62   46.90
 -26   0   0  726.73   43.80
 -26   0   0  754.62   46.20
 -26   0   0  693.13   47.90
  26   0   0  750.92   42.90
  26   0   0  828.52   53.89
 -26   0   0  767.12   48.30
 -28   0   0  145.99   11.90
 -28   0   0  134.19   17.80
  28   0   0  139.39   21.20
 -28   0   0  145.69   15.80
 -28   0   0  131.49   17.60
  28   0   0  150.88   12.20
  28   0   0  133.39   15.90
  30   0   0   23.10   14.80
 -30   0   0   16.30    9.70
  30   0   0   19.70    9.40
  30   0   0   36.20    6.70
 -30   0   0   27.90   11.40
 -30   0   0   24.60    8.90
  -1   1   0  602.04   32.30
   1   1   0  544.45   31.00
   1   1   0  576.34   31.50
  -1   1   0  565.74   30.70
  -3  -1   0 3759.92  235.58
  -3   1   0 4360.26  235.28
   3   1   0 4653.23  235.38
   3   1   0 4461.55  235.78
   3   1   0 4570.44  236.18
  -3   1   0 4487.55  236.28
  -3   1   0 4625.64  236.38
   5  -1   0 3166.48  167.18
  -5  -1   0 3134.29  166.78
  -5  -1   0 3007.50  167.58
   5  -1   0 3160.18  166.88
   5  -1   0 3056.59  167.88
   5  -1   0 3133.79  168.58
   5  -1   0 2925.81  166.98
  -5   1   0 3359.46  166.38
  -5   1   0 2942.91  166.78
   5   1   0 3017.60  167.68
   5   1   0 3186.68  166.78
  -5   1   0 3117.59  167.88
   5   1   0 3237.88  167.58
  -5   1   0 3123.89  166.88
  -5   1   0 3259.57  167.18
   7  -1   0 3561.94  179.68
  -7  -1   0 3546.75  181.38
   7  -1   0 3192.08  181.58
   7  -1   0 3234.88  180.68
  -7  -1   0 3438.26  181.58
   7  -1   0 3423.56  181.98
   7  -1   0 3547.04  180.78
  -7  -1   0 3469.65  180.28
   7  -1   0 3258.27  180.48
  -7   1   0 3424.76  180.78
  -7   1   0 3298.47  180.78
   7   1   0 3248.38  180.18
  -7   1   0 3346.07  180.38
  -7   1   0 3353.56  179.88
  -7   1   0 3321.57  181.68
  -7   1   0 3609.54  182.08
   7   1   0 3243.28  181.28
   7   1   0 3206.98  181.28
   9  -1   0 5593.64  305.57
   9  -1   0 5682.93  303.17
   9  -1   0 5669.63  304.67
  -9  -1   0 5326.37  304.97
   9  -1   0 5305.37  303.97
   9  -1   0 5418.16  304.47
  -9  -1   0 5257.57  303.77
  -9  -1   0 6039.20  306.67
  -9   1   0 5900.31  305.77
  -9   1   0 5647.64  304.57
   9   1   0 5774.12  305.37
  -9   1   0 6058.29  305.87
  -9   1   0 6101.59  304.97
   9   1   0 5148.78  305.07
  -9   1   0 5896.21  303.57
  -9   1   0 5962.00  304.67
   9   1   0 6082.09  303.97
 -11  -1   0 2554.04  129.99
 -11  -1   0 2592.34  131.59
  11  -1   0 2477.35  132.49
  11  -1   0 2634.94  131.19
  11  -1   0 2559.84  129.19
  11  -1   0 2538.85  130.99
 -11   1   0 2383.06  129.79
 -11   1   0 2217.48  130.89
 -11   1   0 2370.06  130.69
  11   1   0 2264.07  131.39
 -11   1   0 2360.46  129.59
  11   1   0 2343.67  129.89
  11   1   0 2268.77  131.59
 -11   1   0 2281.47  131.79
 -13  -1   0  480.65   23.50
  13  -1   0  471.65   27.40
 -13   1   0  380.66   24.60
 -13   1   0  372.46   22.90
  13   1   0  374.26   23.30
  13   1   0  372.16   25.10
 -13   1   0  376.36   24.10
  15  -1   0 1625.94   81.89
 -15  -1   0 1524.25   85.79
 -15  -1   0 1587.14   82.69
  15  -1   0 1632.24   84.29
 -15  -1   0 1636.04   84.69
  15  -1   0 1656.63   84.69
  15   1   0 1399.16   82.49
 -15   1   0 1410.86   82.39
 -15   1   0 1450.15   84.59
  15   1   0 1489.15   84.69
  15   1   0 1431.96   84.79
 -15   1   0 1434.26   82.39
 -15   1   0 1519.95   83.79
 -15   1   0 1474.25   85.39
  17  -1   0 2618.24  132.79
  17  -1   0 2592.24  138.39
  17  -1   0 2560.44  135.89
  17  -1   0 2567.24  135.39
 -17  -1   0 2528.55  135.79
 -17  -1   0 2484.45  133.69
 -17  -1   0 2607.54  137.19
 -17   1   0 2401.46  135.69
  17   1   0 2222.48  135.99
 -17   1   0 2383.76  134.79
 -17   1   0 2430.86  133.49
  17   1   0 2350.06  133.59
  17   1   0 2449.55  136.09
 -17   1   0 2529.55  138.39
 -17   1   0 2419.86  133.39
  19  -1   0  635.74   40.50
  19  -1   0  661.03   44.00
  19  -1   0  659.83   41.10
 -19  -1   0  627.44   38.70
  19  -1   0  655.93   37.70
 -19  -1   0  624.54   41.90
 -19  -1   0  651.03   41.00
 -19   1   0  712.13   38.80
 -19   1   0  727.33   41.50
 -19   1   0  767.92   40.80
 -19   1   0  712.43   38.50
  19   1   0  743.73   42.00
 -19   1   0  682.73   42.60
  19   1   0  667.03   38.80
  19   1   0  705.33   42.20
 -21   1   0  150.58   14.20
 -21   1   0  156.58   13.10
 -21   1   0  133.49   11.40
  21   1   0  140.69   14.20
 -21   1   0  150.78   15.90
  21   1   0  147.59   12.00
 -21   1   0  141.99   10.30
 -23  -1   0  301.77   23.30
 -23  -1   0  296.47   22.50
  23  -1   0  337.27   28.40
  23  -1   0  305.67   21.40
  23  -1   0  321.47   22.40
 -23  -1   0  312.87   22.00
  23  -1   0  305.17   17.20
 -23  -1   0  310.77   19.10
 -23   1   0  245.18   22.40
 -23   1   0  282.47   20.40
  23   1   0  249.78   21.70
  23   1   0  261.27   18.90
 -23   1   0  248.28   18.50
 -23   1   0  255.97   21.70
 -23   1   0  252.77   17.40
 -25   1   0   53.09    7.20
 -25   1   0   43.10   10.30
  25   1   0   45.30    9.80
  25   1   0   48.10    7.60
 -25   1   0   45.80   10.20
 -25   1   0   48.10    6.10
  27  -1   0  448.76   34.50
 -27  -1   0  486.85   32.20
  27  -1   0  474.15   24.20
 -27  -1   0  475.25   31.10
 -27  -1   0  485.25   32.70
  27  -1   0  474.65   29.90
 -27   1   0  353.66   31.10
 -27   1   0  362.26   28.10
  27   1   0  360.56   26.30
 -27   1   0  373.66   24.40
 -27   1   0  407.36   30.70
  27   1   0  383.06   30.50
 -29  -1   0  164.58   19.00
  29  -1   0  167.38   18.80
 -29  -1   0  158.98   18.40
 -29  -1   0  152.68   17.30
  29  -1   0  142.99   21.70
 -29   1   0  160.68   16.20
  29   1   0  163.18   22.90
 -29   1   0  143.79   10.40
  29   1   0  149.99   14.10
 -29   1   0  171.58   18.80
 -29   1   0  153.48   19.40
  29   1   0  168.98   18.90
   0  -2   0 1980.20  106.99
   0  -2   0 1877.61  104.69
   0  -2   0 1765.52  104.49
   0   2   0 2125.09  106.79
   0   2   0 2071.39  107.09
   2  -2   0 1860.11   97.69
  -2  -2   0 1770.22   95.69
  -2  -2   0 1894.91   97.29
  -2   2   0 1680.03   95.09
  -2   2   0 1837.52   97.49
  -2   2   0 1803.02   97.59
   2   2   0 1665.93   95.59
   2   2   0 1758.02   95.69
   2   2   0 1753.22   96.69
   4  -2   0 1111.69   70.59
   4  -2   0 1160.58   69.99
  -4  -2   0 1144.29   69.29
   4   2   0 1271.17   68.79
   4   2   0 1315.57   68.49
   4   2   0 1330.57   70.09
  -4   2   0 1321.37   70.79
  -4   2   0 1293.17   70.29
  -4   2   0 1331.57   69.29
  -4   2   0 1346.27   68.09
   6  -2   0 1703.13  105.19
  -6  -2   0 1700.13  103.49
  -6  -2   0 1666.33  104.39
   6  -2   0 1680.73  104.59
  -6   2   0 2101.79  105.89
  -6   2   0 1978.50  103.19
   6   2   0 2074.79  103.89
  -6   2   0 2037.00  103.69
   6   2   0 2050.59  104.49
  -6   2   0 2113.89  104.49
  -6   2   0 2061.09  106.09
   6   2   0 1926.51  105.29
   8  -2   0 1334.97   80.09
   8  -2   0 1363.06   76.89
  -8  -2   0 1324.87   78.39
  -8  -2   0 1379.96   77.29
   8  -2   0 1335.87   79.09
   8  -2   0 1297.87   77.49
   8  -2   0 1414.06   78.39
   8   2   0 1500.05   77.39
   8   2   0 1446.46   78.39
  -8   2   0 1413.36   76.99
   8   2   0 1420.76   78.99
  -8   2   0 1526.85   79.79
  -8   2   0 1476.65   77.29
  -8   2   0 1565.14   78.19
  -8   2   0 1537.75   79.39
  10  -2   0  811.82   40.70
  10  -2   0  799.02   41.30
 -10  -2   0  811.92   40.30
  10  -2   0  790.42   42.60
  10  -2   0  821.22   43.70
 -10   2   0  640.54   41.90
 -10   2   0  675.53   39.40
 -10   2   0  656.23   42.80
  10   2   0  674.83   41.30
  10   2   0  658.63   40.00
 -10   2   0  668.63   40.80
 -10   2   0  677.13   40.10
 -10   2   0  659.33   40.20
 -12   2   0   82.99    9.80
  12   2   0   70.59    8.50
 -12   2   0   81.79   11.20
 -12   2   0   85.59    7.60
  12   2   0   72.39    9.00
  12   2   0   83.89    7.80
 -12   2   0   77.39    8.10
 -12   2   0   82.89    6.70
 -12   2   0   82.39    7.40
 -14  -2   0  603.44   35.70
 -14  -2   0  534.95   33.10
  14  -2   0  587.44   34.10
  14  -2   0  518.05   33.60
 -14  -2   0  557.44   35.60
  14  -2   0  559.64   33.50
  14  -2   0  531.25   35.60
 -14   2   0  566.84   34.20
  14   2   0  608.24   35.80
  14   2   0  562.04   35.30
 -14   2   0  620.94   34.40
 -14   2   0  609.04   32.80
 -14   2   0  603.34   36.60
  14   2   0  597.44   33.50
 -14   2   0  651.33   34.40
  16  -2   0  315.27   18.40
 -16  -2   0  310.17   20.80
 -16   2   0  234.38   20.40
 -16   2   0  255.87   20.30
  16   2   0  231.98   19.50
  18  -2   0  822.32   46.70
 -18  -2   0  876.91   48.80
 -18  -2   0  820.82   45.90
  18  -2   0  829.72   50.79
  18  -2   0  916.81   47.80
 -18  -2   0  799.42   49.10
  18   2   0  747.63   45.90
 -18   2   0  793.82   47.30
  18   2   0  797.42   48.80
 -18   2   0  760.32   45.30
 -18   2   0  788.92   46.90
  18   2   0  737.53   48.30
 -18   2   0  816.02   49.90
 -20  -2   0  570.74   38.90
  20  -2   0  634.24   37.50
  20  -2   0  604.54   36.50
 -20  -2   0  577.24   35.30
 -20  -2   0  632.24   38.60
  20  -2   0  604.24   41.30
 -20   2   0  613.94   37.50
 -20   2   0  621.64   36.70
  20   2   0  600.14   35.70
 -20   2   0  574.64   39.50
  20   2   0  624.24   38.80
  20   2   0  601.84   38.70
 -20   2   0  602.74   35.10
  22  -2   0  904.31   51.09
  22  -2   0  834.92   55.99
  22  -2   0  970.00   52.49
 -22  -2   0  933.61   53.39
 -22  -2   0  921.61   54.29
  22   2   0  861.41   53.29
 -22   2   0  818.12   49.20
 -22   2   0  833.92   54.19
 -22   2   0  823.72   50.89
  22   2   0  830.82   49.90
 -22   2   0  865.11   51.99
  24  -2   0  612.14   39.70
 -24  -2   0  613.34   36.80
 -24   2   0  476.15   32.50
  24   2   0  509.15   35.20
 -24   2   0  487.15   36.30
 -24   2   0  476.85   30.90
  24   2   0  495.65   31.60
 -24   2   0  485.65   33.90
 -26  -2   0  265.07   24.00
  26  -2   0  264.07   20.40
  26  -2   0  257.97   26.10
 -26   2   0  272.47   22.30
 -26   2   0  286.67   25.10
 -26   2   0  268.07   20.50
  26   2   0  254.07   22.10
  26   2   0  251.77   23.40
  28  -2   0  324.27   24.80
  28  -2   0  325.57   31.60
 -28  -2   0  316.37   27.40
 -28  -2   0  341.37   28.80
 -28   2   0  380.76   30.00
 -28   2   0  379.36   27.50
 -28   2   0  338.77   31.30
  28   2   0  388.16   29.00
  28   2   0  376.16   24.60
  -1  -3   0  456.35   30.50
  -1  -3   0  427.36   27.20
  -1   3   0  514.95   31.00
   1   3   0  530.65   30.20
   1   3   0  524.05   28.50
  -1   3   0  554.04   30.60
   1   3   0  483.65   30.60
   3   3   0   74.99    8.80
  -3   3   0   66.49    8.70
  -3   3   0   82.99    9.40
   3   3   0   75.89    8.00
  -3   3   0   67.09    7.70
   3   3   0   73.99    7.10
  -5  -3   0 1624.74   80.99
   5  -3   0 1571.94   81.69
  -5  -3   0 1548.15   79.29
  -5   3   0 1402.96   81.89
  -5   3   0 1470.65   79.99
  -5   3   0 1350.76   77.89
   5   3   0 1336.37   78.79
  -5   3   0 1476.45   86.79
   5   3   0 1289.77   80.59
   5   3   0 1404.56   78.89
   7  -3   0  498.25   29.00
  -7  -3   0  506.25   27.10
  -7   3   0  393.76   24.10
   7   3   0  385.16   25.20
   7   3   0  392.86   27.00
  -7   3   0  418.56   25.80
   7   3   0  417.56   25.00
  -7   3   0  395.96   27.90
   9  -3   0  811.72   46.40
  -9  -3   0  771.82   43.20
   9  -3   0  790.92   44.30
  -9  -3   0  788.42   43.50
   9  -3   0  787.92   44.70
  -9   3   0  692.13   42.50
   9   3   0  682.63   41.80
   9   3   0  669.83   43.80
  -9   3   0  721.83   41.30
  -9   3   0  754.82   41.20
  -9   3   0  716.53   44.90
   9   3   0  701.03   42.70
  11  -3   0  683.93   45.20
  11  -3   0  675.83   46.30
  11  -3   0  712.33   44.80
 -11  -3   0  685.03   44.10
 -11  -3   0  702.33   44.30
  11  -3   0  705.43   41.50
  11   3   0  803.12   44.50
  11   3   0  769.12   45.60
 -11   3   0  802.82   42.10
 -11   3   0  812.42   42.10
 -11   3   0  818.52   44.20
  11   3   0  795.72   43.10
 -11   3   0  815.72   42.90
 -11   3   0  785.82   46.50
 -13  -3   0 1325.17   68.99
 -13  -3   0 1352.36   71.09
  13  -3   0 1255.47   70.39
 -13  -3   0 1329.97   71.29
  13  -3   0 1308.47   72.19
  13  -3   0 1333.27   73.69
 -13   3   0 1214.68   72.59
  13   3   0 1219.28   70.69
 -13   3   0 1225.48   67.99
 -13   3   0 1199.38   69.89
  13   3   0 1135.69   68.79
  13   3   0 1114.19   71.19
 -13   3   0 1213.88   69.09
 -13   3   0 1205.98   68.39
  15  -3   0  193.08   20.10
  15  -3   0  212.38   19.00
  15  -3   0  227.78   17.40
 -15  -3   0  197.58   18.30
  15  -3   0  225.18   15.70
  15   3   0  242.78   16.90
 -15   3   0  272.57   20.90
 -15   3   0  274.87   16.30
 -15   3   0  249.38   17.50
  15   3   0  254.37   19.70
  15   3   0  254.27   18.70
  17  -3   0  959.60   59.29
  17  -3   0  951.40   57.79
  17  -3   0  985.40   54.59
  17  -3   0 1029.60   54.29
 -17  -3   0  935.61   56.79
 -17   3   0  955.90   54.19
 -17   3   0  902.61   52.99
 -17   3   0  942.51   55.09
  17   3   0  972.80   54.29
  17   3   0  956.70   56.69
 -17   3   0  907.51   57.79
  17   3   0  921.91   57.09
  19  -3   0  390.66   27.70
  19  -3   0  412.76   27.70
  19  -3   0  442.16   28.40
  19  -3   0  398.76   33.00
 -19  -3   0  414.96   30.90
 -19   3   0  509.65   29.80
 -19   3   0  507.25   27.60
 -19   3   0  474.25   32.80
 -19   3   0  492.95   28.90
  19   3   0  476.75   31.50
  19   3   0  470.55   31.90
  19   3   0  481.35   28.70
  21  -3   0  746.13   41.20
  21  -3   0  716.03   40.30
  21  -3   0  730.73   46.60
 -21  -3   0  711.53   43.80
 -21   3   0  649.74   44.60
 -21   3   0  628.74   39.10
  21   3   0  621.54   43.60
 -21   3   0  649.24   41.00
 -21   3   0  668.83   40.90
  21   3   0  637.34   41.70
  23  -3   0  257.57   19.20
 -23  -3   0  257.17   23.40
  23  -3   0  248.28   20.10
  23  -3   0  221.58   24.70
  23   3   0  300.27   20.70
 -23   3   0  272.97   18.70
 -23   3   0  315.27   21.30
  23   3   0  294.47   24.40
 -23   3   0  281.37   24.80
 -23   3   0  275.57   20.40
  25  -3   0  133.19   19.80
  25  -3   0  151.38   15.20
  25  -3   0  139.49   13.50
 -25  -3   0  142.29   18.10
  25   3   0  171.28   15.40
 -25   3   0  151.38   15.30
 -25   3   0  152.78   19.50
  25   3   0  179.68   19.70
 -25   3   0  160.48   15.00
   0  -4   0  622.74   41.80
   0   4   0  694.03   38.80
   0   4   0  709.63   41.10
   2  -4   0  348.87   26.10
  -2  -4   0  355.76   21.50
  -2  -4   0  343.07   25.90
   2   4   0  405.36   25.50
   2   4   0  389.86   25.90
  -2   4   0  392.86   25.10
   2   4   0  409.36   23.60
  -2   4   0  417.16   26.20
  -4  -4   0  611.64   30.70
   4   4   0  535.65   31.50
  -4   4   0  518.75   34.10
  -4   4   0  536.25   32.90
   4   4   0  486.75   33.70
  -4   4   0  487.45   30.70
  -6  -4   0 1064.69   57.99
   6  -4   0 1085.19   63.29
  -6  -4   0 1080.49   59.99
   6  -4   0 1077.09   63.39
  -8   4   0  409.06   26.60
  -8   4   0  429.96   29.20
   8   4   0  423.86   25.60
   8   4   0  355.86   27.80
   8   4   0  424.96   25.70
  -8   4   0  416.86   23.60
  -8   4   0  407.36   24.50
 -10  -4   0  585.44   34.60
  10  -4   0  593.74   37.10
  10  -4   0  571.44   37.00
 -10  -4   0  568.24   35.70
 -10   4   0  575.34   34.90
  10   4   0  567.44   36.80
 -10   4   0  570.24   32.70
 -10   4   0  545.75   37.40
  10   4   0  558.54   34.10
 -10   4   0  547.35   32.30
  10   4   0  534.85   33.70
  12  -4   0  406.66   28.10
 -12  -4   0  400.66   26.50
 -12  -4   0  412.76   26.20
  12  -4   0  388.56   29.50
  12  -4   0  421.76   28.00
  12   4   0  357.26   27.70
 -12   4   0  384.66   25.70
 -12   4   0  369.76   28.70
  12   4   0  362.06   24.50
  12   4   0  367.56   25.20
 -12   4   0  358.96   23.20
 -12   4   0  390.06   23.50
 -14  -4   0  383.46   27.50
  14  -4   0  365.16   28.10
 -14  -4   0  357.56   27.40
  14  -4   0  351.66   30.60
  14   4   0  440.56   29.70
 -14   4   0  422.26   24.70
 -14   4   0  448.76   25.40
  14   4   0  442.36   27.60
 -14   4   0  426.46   30.70
 -14   4   0  407.16   27.10
  14   4   0  432.26   27.60
 -16  -4   0  296.17   25.40
  16  -4   0  271.07   25.70
 -16  -4   0  317.47   22.60
  16  -4   0  324.87   22.60
  16   4   0  285.47   22.40
 -16   4   0  285.67   21.20
  16   4   0  268.17   25.70
 -16   4   0  268.77   18.80
  16   4   0  271.47   20.50
 -16   4   0  286.87   24.70
 -18  -4   0  462.35   29.70
  18  -4   0  460.55   27.60
  18  -4   0  452.45   33.40
  18   4   0  369.96   26.60
  18   4   0  349.17   29.20
 -18   4   0  359.76   24.70
 -18   4   0  371.26   30.50
 -18   4   0  388.36   27.30
  18   4   0  414.46   30.40
 -20  -4   0   62.09   12.20
  20  -4   0   71.89   10.10
  20  -4   0   63.59   15.10
  20   4   0   83.19   14.70
 -20   4   0   80.59   11.30
  20   4   0   79.59   10.50
 -20   4   0   78.19    9.40
 -20   4   0   97.59   15.60
  22  -4   0  190.58   23.40
  22  -4   0  200.98   15.60
 -22  -4   0  213.28   20.70
  22   4   0  206.58   22.10
 -22   4   0  184.08   17.20
 -22   4   0  189.38   21.80
  22   4   0  215.68   18.20
   1  -5   0  559.04   34.10
  -1  -5   0  556.14   34.20
  -1   5   0  472.45   33.90
   1   5   0  486.55   30.20
  -1   5   0  486.75   30.00
   1   5   0  460.45   32.30
  -1   5   0  460.35   32.10
  -1   5   0  424.26   31.40
  -3  -5   0  333.67   25.30
   3  -5   0  335.07   28.70
   3  -5   0  327.47   26.60
   3   5   0  317.47   22.20
  -3   5   0  338.37   22.00
  -3   5   0  319.07   23.60
  -3   5   0  344.87   25.00
   3   5   0  318.17   24.80
   5  -5   0  207.78   20.50
   5  -5   0  203.88   18.70
  -5  -5   0  187.98   12.80
  -5  -5   0  227.78   18.80
  -5   5   0  165.08   15.90
  -5   5   0  187.18   17.10
  -5   5   0  198.28   18.60
   5   5   0  168.98   17.90
  -7  -5   0  273.57   23.10
   7  -5   0  266.37   24.60
  -7  -5   0  256.97   18.60
   7   5   0  291.77   20.80
  -7   5   0  324.77   22.40
   7   5   0  303.97   23.90
  -7   5   0  315.67   24.30
  -7   5   0  314.07   22.00
  -9  -5   0  411.66   27.80
  -9  -5   0  414.86   37.10
   9  -5   0  379.16   32.30
   9   5   0  474.15   32.50
  -9   5   0  500.85   30.90
   9   5   0  495.55   29.40
  -9   5   0  483.85   33.10
 -11   5   0   64.89   10.40
  11   5   0   55.19   11.60
  11   5   0   67.39    9.60
 -11   5   0   61.29   13.00
  13  -5   0  288.47   24.50
 -13  -5   0  282.77   16.60
 -13  -5   0  307.47   20.90
 -13   5   0  216.98   23.60
 -13   5   0  239.58   16.70
  13   5   0  264.27   24.20
 -13   5   0  252.87   21.10
  13   5   0  247.08   20.20
  15  -5   0  227.78   22.10
 -15  -5   0  240.98   20.90
  15   5   0  251.47   20.20
 -15   5   0  266.87   24.40
 -15   5   0  264.77   21.00
  15   5   0  290.87   24.20
 -30   0   1  441.06   33.40
 -30   0   1  468.15   33.90
 -30   0   1  455.25   33.10
  30   0  -1  466.65   32.60
  30   0  -1  451.45   27.90
 -30   0   1  419.76   25.80
  30   0  -1  430.46   36.90
  28   0  -1  157.98   14.10
  28   0  -1  168.88   21.30
 -28   0   1  180.18   19.10
 -28   0   1  166.88   18.50
  28   0  -1  167.68   18.10
 -28   0   1  179.58   17.50
 -28   0   1  165.38   11.80
  26   0  -1 1154.48   64.09
  26   0  -1 1145.39   71.39
 -26   0   1 1171.88   67.49
 -26   0   1 1157.58   70.09
 -26   0   1 1148.59   68.89
 -26   0   1 1079.79   63.29
  26   0  -1 1175.18   68.09
  24   0  -1  518.25   30.70
 -24   0   1  504.25   33.20
 -24   0   1  488.25   34.30
 -24   0   1  522.75   29.90
  24   0  -1  532.65   34.20
  24   0  -1  517.75   37.20
 -24   0   1  514.05   34.60
 -24   0   1  489.25   30.60
 -22   0   1  113.09   12.30
  22   0  -1  101.59   10.20
 -22   0   1   97.69    9.60
 -22   0   1  104.89   12.70
 -22   0   1  100.39    8.50
 -22   0   1   92.89   12.30
  22   0  -1   88.99   12.60
  22   0  -1  103.49   12.30
  20   0  -1  336.27   22.80
 -20   0   1  323.17   20.30
 -20   0   1  333.57   22.30
  20   0  -1  328.37   22.90
  20   0  -1  338.37   20.50
 -20   0   1  300.37   23.10
 -20   0   1  310.77   23.10
 -18   0   1 1495.15   82.09
 -18   0   1 1489.75   84.89
 -18   0   1 1482.25   84.69
 -18   0   1 1561.64   84.19
  18   0  -1 1510.05   84.29
  18   0  -1 1514.85   82.09
  18   0  -1 1468.25   84.49
 -16   0   1  796.82   44.00
 -16   0   1  806.62   45.70
  16   0  -1  775.42   46.10
  16   0  -1  776.02   46.40
 -16   0   1  755.82   46.00
 -16   0   1  796.32   46.30
  16   0  -1  799.42   45.80
  14   0  -1  302.57   18.70
 -14   0   1  319.27   20.20
 -14   0   1  320.67   20.70
  14   0  -1  307.27   22.20
 -14   0   1  330.27   23.20
 -14   0   1  307.67   18.90
  14   0  -1  317.27   20.60
  12   0  -1  325.17   22.40
 -12   0   1  400.86   23.40
  12   0  -1  353.46   21.10
 -12   0   1  382.96   22.50
 -12   0   1  370.76   21.10
  12   0  -1  363.06   22.50
 -10   0   1 7475.35  398.86
  10   0  -1 7317.47  398.86
 -10   0   1 7607.74  400.06
  10   0  -1 7284.17  400.06
 -10   0   1 7959.10  401.16
  10   0  -1 7275.37  400.16
   6   0  -1 3093.19  170.38
  -6   0   1 3244.68  170.48
   6   0  -1 3303.27  169.78
   6   0  -1 3091.59  170.48
  -6   0   1 3263.87  169.68
   6   0  -1 3082.39  170.58
  -4   0   1 3990.70  210.18
   4   0  -1 3899.41  210.48
  -2   0   1   -0.10    0.60
   2   0  -1   -0.20    0.80
  -2   0   1   -0.40    0.70
   2   0  -1    0.10    0.60
   2   0  -1    0.60    0.80
   0   0  -1   -0.30    0.50
   0   0   1    0.10    0.60
   0   0  -1    0.80    0.50
   0   0   1    0.00    0.50
   0   0   1   -0.10    0.70
   2   0   1  851.41   46.20
   4   0   1  252.47   13.30
   4   0   1  238.98   14.30
  -4   0  -1  246.68   13.40
  -4   0  -1  233.38   13.80
  -4   0  -1  237.18   14.60
   4   0   1  263.77   13.30
   4   0   1  239.18   14.60
  -4   0  -1  241.48   14.30
   4   0   1  234.48   13.80
  -6   0  -1 1032.40   54.89
   6   0   1 1043.80   55.29
  -6   0  -1  895.41   54.29
   6   0   1  999.80   54.39
   6   0   1 1014.40   53.69
  -6   0  -1 1024.90   53.79
  -8   0  -1  109.99    7.00
  -8   0  -1  110.29    9.00
   8   0   1  118.49    6.90
  -8   0  -1  107.69    8.20
  -8   0  -1  100.19    7.60
   8   0   1  118.09    7.80
 -10   0  -1  357.26   20.50
  10   0   1  369.96   21.50
  10   0   1  366.16   20.40
 -10   0  -1  354.16   21.40
  10   0   1  367.36   22.50
 -10   0  -1  369.86   21.90
  12   0   1  104.19    8.50
  12   0   1  103.99    9.50
 -12   0  -1  110.89    9.00
 -12   0  -1  100.79    7.40
  12   0   1  102.09    7.30
 -12   0  -1  108.99    8.50
 -14   0  -1 1665.53   93.09
 -14   0  -1 1805.22   94.29
 -14   0  -1 1664.63   91.09
  14   0   1 1648.83   92.49
 -14   0  -1 1723.13   92.59
  14   0   1 1680.73   90.99
  14   0   1 1718.73   93.79
 -14   0  -1 1601.94   92.59
  16   0   1 1359.46   74.29
 -16   0  -1 1355.66   76.09
 -16   0  -1 1363.96   74.59
  16   0   1 1357.36   76.19
  16   0   1 1350.36   77.59
 -16   0  -1 1398.06   77.79
  16   0   1 1461.35   80.09
 -16   0  -1 1328.17   76.19
 -18   0  -1 3390.06  182.28
  18   0   1 3387.46  182.28
  18   0   1 3370.36  179.98
 -18   0  -1 3320.17  183.88
 -18   0  -1 3316.17  180.28
 -18   0  -1 3375.56  182.08
  18   0   1 3174.48  185.58
 -18   0  -1 3449.65  183.98
  18   0   1 3428.86  183.68
 -20   0  -1  433.66   27.30
  20   0   1  430.36   29.00
 -20   0  -1  416.46   27.00
 -20   0  -1  415.46   28.90
 -20   0  -1  415.96   25.30
  20   0   1  423.56   27.50
 -20   0  -1  407.76   29.30
  20   0   1  431.46   24.90
  20   0   1  480.55   33.10
 -22   0  -1   29.60    7.40
  22   0   1   28.40   10.80
  22   0   1   30.90    7.70
 -22   0  -1   24.40    5.00
 -22   0  -1   28.60    6.80
 -22   0  -1   26.00    8.60
 -22   0  -1   34.20    9.60
  24   0   1 1089.49   60.59
 -24   0  -1 1187.28   70.29
 -24   0  -1  989.50   61.29
  24   0   1 1083.89   69.29
 -24   0  -1 1102.89   63.89
 -24   0  -1 1139.49   66.19
  24   0   1 1132.99   64.19
 -26   0  -1  465.45   33.20
 -26   0  -1  444.96   33.50
  26   0   1  477.65   31.60
  26   0   1  459.05   37.20
 -26   0  -1  456.05   30.90
  26   0   1  460.45   26.90
 -28   0  -1  240.48   20.40
 -28   0  -1  236.28   22.80
  28   0   1  242.08   15.80
  28   0   1  241.58   27.20
  28   0   1  248.98   20.90
 -28   0  -1  263.77   23.40
  31  -1  -1   12.60    9.70
 -31  -1   1   10.70   10.20
 -31  -1   1   12.40    9.10
  31  -1  -1   22.10    5.60
  31  -1  -1   13.50   13.10
 -31   1   1   22.50   11.00
  31   1  -1   13.50    9.80
  31   1  -1   19.50    7.30
 -31   1   1   15.10    8.80
 -31   1   1   20.50   10.70
  29  -1  -1   23.10   12.40
 -29  -1   1   25.00   11.00
  29  -1  -1   38.80   10.40
  29  -1  -1   17.80    5.50
 -29  -1   1   21.80    9.60
 -29  -1   1   29.70   10.60
  27  -1  -1  308.57   20.30
 -27  -1   1  314.67   24.80
  27  -1  -1  273.37   27.40
 -27  -1   1  294.87   26.10
 -27  -1   1  275.47   25.50
  27  -1  -1  290.47   24.50
  27   1  -1  371.66   22.50
  27   1  -1  384.46   27.00
 -27   1   1  378.16   27.40
 -27   1   1  345.77   24.30
  25  -1  -1  630.34   40.00
 -25  -1   1  643.74   37.00
 -25  -1   1  635.14   36.50
 -25   1   1  499.15   35.70
 -25   1   1  485.15   34.40
 -25   1   1  468.65   36.30
  25   1  -1  475.75   32.30
  25   1  -1  497.75   35.80
 -23  -1   1  524.65   32.40
  23  -1  -1  523.35   32.20
  23  -1  -1  516.05   28.40
 -23  -1   1  493.45   33.00
 -23  -1   1  486.85   32.30
  23  -1  -1  506.25   35.30
 -23  -1   1  485.45   29.10
  23  -1  -1  483.85   35.30
 -23   1   1  457.45   32.10
 -23   1   1  469.35   31.30
  23   1  -1  475.75   32.50
  23   1  -1  466.85   29.30
 -23   1   1  421.66   32.50
 -23   1   1  429.06   29.20
 -21  -1   1 1472.15   85.19
  21  -1  -1 1474.95   85.09
  21  -1  -1 1434.46   87.99
  21  -1  -1 1473.05   81.99
 -21  -1   1 1373.76   82.59
 -21  -1   1 1460.55   86.29
  21  -1  -1 1331.07   84.59
 -21  -1   1 1415.16   85.29
 -21   1   1 1688.63   85.29
 -21   1   1 1488.15   86.99
  21   1  -1 1600.14   83.09
 -21   1   1 1610.34   82.89
  21   1  -1 1660.93   86.19
 -21   1   1 1580.54   85.79
  21   1  -1 1510.85   89.19
 -19  -1   1  418.76   27.80
  19  -1  -1  403.26   26.50
  19  -1  -1  414.26   29.10
 -19  -1   1  419.96   26.70
 -19  -1   1  413.86   24.30
 -19  -1   1  385.96   26.50
  19  -1  -1  410.06   26.40
  19  -1  -1  395.96   25.60
 -19   1   1  419.26   26.80
 -19   1   1  429.26   26.40
 -19   1   1  397.86   24.30
  19   1  -1  388.96   27.00
  19   1  -1  374.26   26.80
 -19   1   1  384.06   27.50
  19   1  -1  391.16   24.30
 -17  -1   1 2027.60  116.39
 -17  -1   1 1910.11  114.09
 -17  -1   1 1942.61  117.59
 -17  -1   1 2069.69  116.29
  17  -1  -1 1971.60  118.49
  17  -1  -1 2002.70  113.79
  17  -1  -1 1910.21  115.89
  17  -1  -1 1999.70  115.99
  17   1  -1 2142.69  117.09
  17   1  -1 2272.57  114.59
 -17   1   1 2327.87  116.29
  17   1  -1 2256.37  116.89
 -17   1   1 2194.68  117.49
 -17   1   1 2279.57  114.49
 -17   1   1 2349.86  116.99
 -15  -1   1 1985.20  109.39
  15  -1  -1 2070.89  109.09
  15  -1  -1 1974.60  112.79
  15  -1  -1 2053.29  112.89
  15  -1  -1 1924.31  111.09
 -15   1   1 2067.39  111.09
 -15   1   1 2130.49  113.89
 -15   1   1 1978.50  109.49
  15   1  -1 2114.79  111.79
  15   1  -1 2056.19  109.59
  15   1  -1 2034.80  111.79
 -15   1   1 1900.11  112.19
  13  -1  -1 2260.87  129.89
  13  -1  -1 2150.48  128.69
  13  -1  -1 2347.86  128.49
 -13  -1   1 2246.78  127.09
  13  -1  -1 2219.58  129.39
  13  -1  -1 2316.07  126.89
 -13  -1   1 2381.36  128.89
 -13   1   1 2475.85  127.29
  13   1  -1 2437.16  129.19
  13   1  -1 2513.75  129.59
 -13   1   1 2310.77  130.69
 -13   1   1 2591.64  129.09
  13   1  -1 2438.66  128.29
 -13   1   1 2388.96  128.89
  11  -1  -1 2078.39  113.59
  11  -1  -1 2089.89  112.49
 -11  -1   1 2106.29  111.39
 -11  -1   1 2344.67  114.49
  11  -1  -1 2067.99  113.59
  11  -1  -1 2160.18  112.99
  11  -1  -1 2125.69  111.09
 -11  -1   1 2088.49  112.89
  11   1  -1 2029.00  113.09
  11   1  -1 1994.40  111.39
 -11   1   1 2013.60  111.29
  11   1  -1 1956.50  112.79
 -11   1   1 1973.60  112.59
 -11   1   1 1943.91  112.39
   9  -1  -1 3852.41  217.68
  -9  -1   1 3933.11  216.38
   9  -1  -1 3960.70  216.18
   9  -1  -1 3960.40  218.18
   9  -1  -1 3621.74  215.68
  -9  -1   1 3799.22  218.08
   9  -1  -1 3767.02  218.18
   9  -1  -1 3996.90  217.08
  -9  -1   1 4010.60  217.58
  -9   1   1 4311.47  217.88
   9   1  -1 4476.55  218.08
  -9   1   1 4345.97  216.48
  -9   1   1 3888.11  217.38
  -9   1   1 4312.97  218.38
   9   1  -1 4439.76  216.58
   9   1  -1 4156.68  217.78
   7  -1  -1   16.40    2.40
   7  -1  -1   15.70    3.00
  -7  -1   1   14.50    2.40
  -7  -1   1   14.70    3.30
   7  -1  -1   21.00    4.10
   7  -1  -1   18.40    3.50
  -7  -1   1   17.60    3.30
   7  -1  -1   14.20    3.40
  -5  -1   1 2760.82  155.98
   5  -1  -1 2811.22  155.88
   5  -1  -1 2773.62  156.78
  -5  -1   1 2762.12  156.68
   5   1  -1 3501.85  157.18
  -3  -1   1 1033.00   54.49
   3  -1  -1 1067.29   55.29
  -3   1   1  934.81   56.69
  -1  -1   1 3018.50  149.39
   1  -1  -1 2675.43  150.18
  -1  -1   1 2990.70  149.09
  -1  -1   1 2857.81  150.08
  -1  -1   1 2739.63  149.29
   1   1  -1 2911.71  149.09
  -1   1   1 2799.72  149.49
  -1   1   1 2809.52  150.18
  -1   1   1 2703.63  149.79
  -1   1   1 2481.55  148.69
   1   1  -1 2576.14  149.29
   1   1  -1 2893.71  148.79
   1   1  -1 2905.31  149.29
  -1   1   1 2737.03  149.09
   3  -1   1  410.16   24.60
  -3  -1  -1  391.36   24.20
   3  -1   1  413.16   24.80
  -3  -1  -1  401.76   24.90
   3  -1   1  421.26   25.40
  -3   1  -1  422.06   24.30
  -3   1  -1  478.85   25.60
  -3   1  -1  483.25   23.90
  -3   1  -1  465.05   24.90
   3   1   1  446.76   25.10
  -3   1  -1  472.05   24.70
  -3   1  -1  468.15   25.20
   5   1   1  242.28   13.70
  -5   1  -1  233.58   13.40
   5   1   1  217.98   14.70
   5   1   1  231.08   14.70
  -5   1  -1  242.08   14.10
  -5   1  -1  210.28   13.90
  -5   1  -1  243.08   14.60
  -5   1  -1  247.28   15.10
  -5   1  -1  250.27   14.80
   7  -1   1 4002.80  205.38
  -7  -1  -1 3793.22  204.58
  -7  -1  -1 3744.43  205.68
   7  -1   1 4135.69  204.88
  -7  -1  -1 4054.99  204.18
   7  -1   1 4124.09  206.88
   7   1   1 3786.32  204.08
  -7   1  -1 3790.32  203.98
  -7   1  -1 3656.93  204.78
  -7   1  -1 3834.02  203.38
  -7   1  -1 3751.92  204.78
  -7   1  -1 3682.53  204.88
  -7   1  -1 3628.84  205.78
   7   1   1 3721.43  205.08
  -7   1  -1 3831.22  205.58
   7   1   1 3593.14  205.38
   9  -1   1 4723.13  247.88
  -9  -1  -1 4914.91  246.88
  -9  -1  -1 4389.56  247.58
  -9  -1  -1 4649.73  246.18
  -9  -1  -1 4625.04  245.28
   9  -1   1 4799.62  246.48
  -9   1  -1 4738.73  244.78
  -9   1  -1 4603.84  246.38
   9   1   1 4397.26  246.98
  -9   1  -1 4442.86  246.08
  -9   1  -1 4718.33  247.18
   9   1   1 4500.45  246.58
  -9   1  -1 4455.05  246.08
  -9   1  -1 4256.07  245.58
  -9   1  -1 4656.63  247.48
   9   1   1 4621.94  245.28
 -11  -1  -1  760.62   39.90
 -11  -1  -1  735.43   40.90
 -11  -1  -1  722.83   41.20
  11  -1   1  708.43   42.50
  11  -1   1  642.64   39.90
  11  -1   1  808.52   41.50
 -11   1  -1  694.43   39.90
 -11   1  -1  708.53   39.20
 -11   1  -1  668.83   40.30
  11   1   1  703.63   41.30
  11   1   1  734.73   39.80
 -11   1  -1  733.43   41.00
 -11   1  -1  704.53   41.80
 -11   1  -1  730.33   41.30
 -13   1  -1  930.71   52.69
  13   1   1  934.41   53.29
  13   1   1  915.41   52.59
 -13   1  -1  919.41   52.29
 -13   1  -1  919.81   51.29
 -13   1  -1  917.81   50.39
 -15  -1  -1  970.20   59.29
 -15  -1  -1  966.80   60.49
 -15  -1  -1  938.91   57.49
  15  -1   1  944.61   58.29
  15  -1   1  978.00   59.49
 -15   1  -1 1041.50   58.29
  15   1   1 1116.79   57.69
  15   1   1 1059.69   60.39
 -15   1  -1 1096.39   57.29
 -15   1  -1 1098.49   59.89
 -15   1  -1 1152.88   58.49
 -15   1  -1 1089.99   60.89
  15   1   1 1154.48   60.19
 -17  -1  -1  211.98   16.10
 -17   1  -1  152.98   15.30
 -17   1  -1  166.08   12.60
  17   1   1  174.08   15.10
 -17   1  -1  160.48   14.30
  17   1   1  172.88   12.20
  17   1   1  186.18   14.60
 -17   1  -1  173.48   11.60
 -17   1  -1  161.58   12.30
 -19   1  -1  248.98   18.80
 -19   1  -1  235.48   19.40
 -19   1  -1  220.68   15.90
  19   1   1  268.07   21.50
 -19   1  -1  242.98   16.70
  19   1   1  234.98   15.70
  19   1   1  230.98   19.20
 -19   1  -1  236.28   15.30
 -21   1  -1  522.25   33.00
 -21   1  -1  508.45   30.90
  21   1   1  504.35   29.60
 -21   1  -1  511.05   34.10
  21   1   1  496.85   32.50
 -21   1  -1  470.45   29.80
 -21   1  -1  495.05   29.20
  23  -1   1  526.75   33.50
  23  -1   1  527.75   38.90
 -23  -1  -1  554.54   34.90
 -23  -1  -1  517.35   31.90
 -23  -1  -1  528.15   36.40
 -23   1  -1  552.94   36.70
  23   1   1  536.25   31.70
  23   1   1  566.34   35.30
 -23   1  -1  513.85   32.10
 -23   1  -1  536.35   33.30
 -23   1  -1  544.75   35.40
 -23   1  -1  516.35   31.40
 -25  -1  -1  540.55   37.30
 -25  -1  -1  594.24   36.30
  25  -1   1  551.24   34.70
 -25  -1  -1  586.24   38.50
  25  -1   1  570.24   40.40
  25   1   1  552.64   36.20
 -25   1  -1  503.35   37.50
 -25   1  -1  530.85   32.40
 -25   1  -1  515.15   32.70
  25   1   1  526.55   32.50
 -25   1  -1  554.34   34.40
 -25   1  -1  549.35   36.70
  27  -1   1  223.38   25.50
 -27  -1  -1  246.78   23.80
  27  -1   1  247.28   20.30
 -27  -1  -1  263.97   23.60
 -27  -1  -1  249.08   21.50
  27   1   1  284.07   18.70
 -27   1  -1  254.37   22.80
 -27   1  -1  265.27   18.00
  27   1   1  248.88   26.80
  27   1   1  281.57   22.70
 -27   1  -1  286.27   24.40
 -27   1  -1  269.87   20.30
 -29  -1  -1  207.18   22.10
  29  -1   1  210.88   19.90
 -29  -1  -1  214.98   22.90
 -29  -1  -1  213.38   21.00
  29  -1   1  224.68   25.80
 -29   1  -1  281.27   24.60
 -29   1  -1  255.17   22.70
  29   1   1  279.27   17.80
  29   1   1  191.88   26.30
 -29   1  -1  262.07   20.00
  29   1   1  261.67   22.70
  28  -2  -1  548.15   35.40
 -28  -2   1  499.05   38.10
  28  -2  -1  550.54   40.70
 -28  -2   1  549.85   36.90
 -28   2   1  496.95   38.70
 -28   2   1  515.75   35.30
 -28   2   1  534.15   36.40
  28   2  -1  533.85   37.90
  28   2  -1  543.05   33.60
 -26  -2   1  316.97   24.30
 -26  -2   1  307.27   25.10
  26  -2  -1  333.27   23.10
  26  -2  -1  302.87   27.60
 -26   2   1  273.87   25.30
  26   2  -1  307.57   25.30
  26   2  -1  252.67   20.70
 -26   2   1  265.27   22.20
  24  -2  -1   86.49    7.30
  24  -2  -1   62.69   14.30
 -24  -2   1   63.59   16.50
 -24  -2   1   75.59   11.70
  24  -2  -1   80.99   13.50
  24  -2  -1   79.09   11.10
 -24  -2   1   90.79   12.50
 -22  -2   1  366.16   24.20
 -22   2   1  286.27   21.40
  22   2  -1  272.77   22.70
  22   2  -1  283.57   22.50
 -22   2   1  266.27   19.20
  22   2  -1  299.07   20.00
 -22   2   1  259.27   23.30
 -22   2   1  291.77   21.40
  20  -2  -1  379.76   27.60
 -20  -2   1  386.66   28.90
  20  -2  -1  386.16   27.80
  20   2  -1  485.85   31.50
 -20   2   1  501.65   31.50
  20   2  -1  512.35   30.80
  18  -2  -1  279.07   22.90
  18  -2  -1  294.97   18.20
  18  -2  -1  296.27   23.90
  18  -2  -1  290.37   20.80
 -18  -2   1  295.17   22.10
 -18  -2   1  298.97   22.70
  18   2  -1  381.56   23.70
 -18   2   1  376.96   24.80
  16  -2  -1 1191.88   68.39
  16  -2  -1 1135.89   62.69
 -16  -2   1 1080.29   63.69
 -16  -2   1 1201.18   66.39
  16  -2  -1 1121.39   65.29
  16  -2  -1 1103.49   67.29
 -16  -2   1 1084.29   66.39
  16  -2  -1 1120.79   67.59
  16   2  -1 1165.78   64.09
 -16   2   1 1203.88   67.99
  16   2  -1 1175.28   66.69
  16   2  -1 1178.58   66.29
 -16   2   1 1195.78   68.79
 -16   2   1 1214.48   63.79
 -16   2   1 1162.78   65.69
  12  -2  -1  500.45   30.50
 -12  -2   1  559.34   32.80
  12  -2  -1  553.54   29.80
 -12  -2   1  510.05   30.50
  12  -2  -1  513.25   33.30
  12  -2  -1  548.35   32.00
  12  -2  -1  551.44   33.70
  12  -2  -1  542.85   31.10
 -12  -2   1  541.15   32.70
  10  -2  -1  985.90   51.69
  10  -2  -1  980.40   48.00
 -10  -2   1  945.21   48.60
  10  -2  -1  923.11   49.00
  10  -2  -1  905.81   48.70
  10  -2  -1  934.01   51.19
 -10  -2   1  915.81   50.29
 -10  -2   1  947.01   50.49
  10  -2  -1  871.01   49.70
 -10   2   1  822.92   48.20
 -10   2   1  770.02   48.80
 -10   2   1  857.51   51.59
 -10   2   1  847.42   49.99
 -10   2   1  819.92   50.49
  10   2  -1  808.72   49.70
  10   2  -1  799.92   50.19
  10   2  -1  804.32   48.40
  -8  -2   1 2118.99  112.29
   8  -2  -1 2051.29  112.79
  -8  -2   1 2238.48  110.59
   8  -2  -1 2090.79  111.69
  -8  -2   1 2053.29  111.69
   8  -2  -1 2084.29  113.29
   8  -2  -1 2090.39  110.39
  -8   2   1 2033.00  113.29
  -8   2   1 2054.09  110.29
   8   2  -1 1874.51  111.99
   8   2  -1 2002.70  110.49
  -8   2   1 1981.70  111.99
  -8   2   1 2053.39  111.69
   8   2  -1 1970.10  111.39
  -6  -2   1 1307.37   70.39
   6  -2  -1 1241.58   69.39
  -6  -2   1 1360.46   69.59
  -6  -2   1 1331.67   70.19
   6  -2  -1 1239.78   72.19
   6  -2  -1 1249.97   71.49
  -6   2   1 1260.47   71.09
   6   2  -1 1272.27   69.59
   6   2  -1 1250.47   71.09
  -6   2   1 1305.57   72.59
  -6   2   1 1312.37   69.59
   6   2  -1 1262.27   70.19
  -6   2   1 1285.47   70.79
   4  -2  -1 6410.06  353.76
  -4  -2   1 6961.00  351.76
   4  -2  -1 6543.95  352.76
   4  -2  -1 5929.91  350.96
  -4  -2   1 6226.18  351.36
  -4   2   1 6292.67  350.36
  -4   2   1 6604.94  352.46
   4   2  -1 6978.50  351.46
  -4   2   1 7026.50  354.06
  -4   2   1 6635.74  352.56
   4   2  -1 6297.27  352.16
   4   2  -1 6860.31  351.06
  -4   2   1 6868.51  351.06
  -2  -2   1 3782.72  209.68
  -2  -2   1 3826.52  209.78
   2  -2  -1 3643.44  211.78
  -2  -2   1 3496.75  210.38
  -2   2   1 4135.59  209.78
   2   2  -1 3867.01  210.68
  -2   2   1 3989.70  210.98
  -2   2   1 4041.40  211.18
   2   2  -1 3915.51  209.48
   2   2  -1 4112.39  209.58
   2   2  -1 4002.60  210.18
  -2   2   1 4295.27  212.18
   0  -2   1  987.80   49.30
   0  -2  -1  930.51   49.40
   0   2  -1  912.11   49.99
   0   2  -1  857.31   49.99
   0   2  -1  876.01   51.29
   0   2   1  848.92   50.89
  -2  -2  -1 1268.77   65.99
   2  -2   1 1279.27   66.39
  -2  -2  -1 1213.08   63.39
  -2  -2  -1 1291.17   64.69
  -2   2  -1 1024.20   65.29
   2   2   1 1021.80   65.49
  -4  -2  -1  781.62   45.90
  -4  -2  -1  871.41   47.40
   4  -2   1  831.42   48.00
  -4  -2  -1  823.22   46.70
   4  -2   1  873.21   46.90
   4  -2   1  826.92   46.00
   6  -2   1 2181.98  119.79
  -6  -2  -1 2103.29  120.09
   6  -2   1 2257.87  120.49
  -6  -2  -1 2103.19  118.39
   6  -2   1 2068.19  121.29
   6  -2   1 2143.49  118.99
  -6  -2  -1 2093.89  119.59
   6   2   1 2296.07  118.69
  -6   2  -1 2211.28  118.09
  -6   2  -1 2294.47  118.89
   6   2   1 2320.17  119.69
  -6   2  -1 2300.17  122.99
  -6   2  -1 2249.38  118.59
  -6   2  -1 2238.78  120.29
   6   2   1 2178.78  120.29
   8  -2   1 1582.54   78.39
  -8  -2  -1 1605.04   75.29
  -8   2  -1 1397.46   73.99
  -8   2  -1 1314.17   75.29
  -8   2  -1 1290.57   76.99
   8   2   1 1289.47   76.09
   8   2   1 1312.97   76.59
   8   2   1 1338.37   74.99
  -8   2  -1 1279.27   76.69
  -8   2  -1 1365.26   76.29
 -10  -2  -1 1983.90  108.09
  10  -2   1 2031.80  110.09
 -10  -2  -1 1920.41  109.99
 -10  -2  -1 1973.60  108.39
  10  -2   1 2048.30  108.29
  10  -2   1 2011.70  111.39
  10  -2   1 2008.60  109.89
 -10   2  -1 1925.51  108.19
  10   2   1 1992.40  108.09
  10   2   1 2071.49  112.59
 -10   2  -1 1983.80  108.29
 -10   2  -1 1993.90  108.89
 -10   2  -1 2018.40  110.49
 -10   2  -1 1980.40  110.69
 -10   2  -1 2035.20  107.09
  10   2   1 1956.50  109.69
 -10   2  -1 2035.30  108.79
  12   2   1   62.59    8.70
 -12   2  -1   66.49    7.10
  12   2   1   73.09    9.40
 -12   2  -1   67.39    6.80
  12   2   1   67.09    7.20
 -12   2  -1   67.99    5.80
 -12   2  -1   68.29    7.20
 -12   2  -1   74.29    7.40
 -12   2  -1   71.09    9.50
 -14  -2  -1 1169.38   62.59
 -14  -2  -1 1177.18   59.49
 -14  -2  -1 1150.58   60.29
  14  -2   1 1211.08   60.79
 -14   2  -1 1052.99   58.39
 -14   2  -1 1000.40   59.19
  14   2   1  989.20   61.29
  14   2   1 1029.50   59.19
  14   2   1 1016.60   61.49
 -14   2  -1  986.60   59.89
 -14   2  -1 1007.90   59.69
 -14   2  -1 1054.69   62.09
  16  -2   1  981.50   50.69
 -16   2  -1  872.81   53.99
  16   2   1  877.41   53.19
  16   2   1  876.51   53.49
 -16   2  -1  877.81   50.49
  16   2   1  886.91   50.79
 -16   2  -1  952.20   52.29
 -16   2  -1  896.71   50.89
 -16   2  -1  910.31   51.29
  18  -2   1 1015.40   63.79
 -18  -2  -1 1052.79   67.39
  18  -2   1 1150.08   65.89
 -18  -2  -1 1014.10   64.29
 -18   2  -1 1182.68   68.09
 -18   2  -1 1198.18   64.59
 -18   2  -1 1208.68   64.59
 -18   2  -1 1191.38   63.49
  18   2   1 1217.38   67.39
 -18   2  -1 1243.08   66.09
  18   2   1 1216.38   64.29
  20  -2   1  790.92   45.70
 -20  -2  -1  727.73   47.10
  20  -2   1  758.62   51.59
 -20  -2  -1  725.03   43.30
  20  -2   1  678.23   43.10
  20   2   1  808.52   47.20
 -20   2  -1  773.32   42.70
 -20   2  -1  755.32   45.30
  20   2   1  745.43   46.90
 -20   2  -1  764.22   43.50
 -20   2  -1  752.42   47.60
  20   2   1  760.92   43.50
 -20   2  -1  770.42   43.90
  22  -2   1  598.74   47.70
  22  -2   1  642.94   43.10
 -22  -2  -1  664.13   48.50
 -22   2  -1  749.33   47.40
 -22   2  -1  730.13   43.60
 -22   2  -1  712.03   40.40
  22   2   1  728.23   41.30
 -22   2  -1  735.13   41.70
  22   2   1  768.22   45.10
 -24  -2  -1  139.39   17.50
  24  -2   1  158.58   21.60
  24  -2   1  138.59   13.10
  24   2   1  190.98   18.30
 -24   2  -1  172.98   16.40
 -24   2  -1  164.38   18.10
 -24   2  -1  151.48   15.90
 -24   2  -1  163.18   13.90
  24   2   1  160.58   14.00
 -26  -2  -1  207.58   22.20
  26  -2   1  196.28   26.10
  26   2   1  240.18   18.10
 -26   2  -1  229.88   17.50
 -26   2  -1  230.58   22.20
  26   2   1  234.98   21.30
 -26   2  -1  234.18   23.40
 -26   2  -1  197.68   16.80
 -28  -2  -1   92.99   16.60
  28  -2   1   77.49   10.60
  28  -2   1   71.49   17.40
  28   2   1   91.89   15.00
 -28   2  -1   73.29   10.40
 -28   2  -1   73.89   14.70
  28   2   1   76.29   10.10
 -28   2  -1   90.69   14.40
  27  -3  -1  151.38   21.30
  27  -3  -1  152.28   15.90
 -27  -3   1  170.08   19.80
 -27  -3   1  146.89   17.40
  27   3  -1  165.98   19.60
  27   3  -1  147.09   15.80
 -27   3   1  134.59   19.60
 -27   3   1  160.88   16.40
 -27   3   1  131.19   15.90
  25  -3  -1  165.38   22.00
 -25  -3   1  167.18   20.10
  25  -3  -1  170.08   17.20
  25  -3  -1  177.08   17.80
  25   3  -1  217.38   17.80
 -25   3   1  228.68   18.70
 -25   3   1  219.38   21.70
 -25   3   1  231.08   18.70
  25   3  -1  219.48   21.40
 -23  -3   1   95.49   14.10
  23  -3  -1   69.19   14.40
  23  -3  -1   78.39   10.90
  23  -3  -1   80.19   11.50
 -23   3   1   82.79   11.70
 -23   3   1   76.99   10.60
 -23   3   1   76.79   11.20
  23   3  -1   85.39   10.40
 -23   3   1   73.59   13.80
  21  -3  -1  401.06   25.50
 -21  -3   1  392.46   28.10
  21  -3  -1  395.66   30.20
  21  -3  -1  385.46   24.70
 -21   3   1  350.56   31.00
  21   3  -1  342.37   27.80
 -21   3   1  348.57   23.40
 -21   3   1  364.86   25.10
 -21   3   1  364.86   26.10
  21   3  -1  340.07   27.10
  19  -3  -1  527.95   31.30
  19  -3  -1  568.54   33.20
 -19  -3   1  535.35   35.90
  19  -3  -1  560.54   33.90
  19  -3  -1  512.45   37.60
 -19   3   1  510.15   32.10
 -19   3   1  546.15   37.50
 -19   3   1  561.44   33.70
 -19   3   1  551.84   34.60
  19   3  -1  538.85   36.40
  19   3  -1  555.64   33.00
  19   3  -1  540.75   35.50
  17  -3  -1  424.46   25.30
 -17  -3   1  407.06   26.80
  17  -3  -1  392.96   28.00
  17  -3  -1  440.96   29.20
 -17  -3   1  374.96   23.50
  17  -3  -1  407.16   23.40
  17  -3  -1  426.76   24.00
 -17   3   1  345.77   24.00
  17   3  -1  348.87   25.80
  17   3  -1  354.96   26.70
 -17   3   1  319.87   27.70
  17   3  -1  346.17   24.00
 -17   3   1  317.87   22.80
 -17   3   1  358.56   25.60
  15   3  -1  205.58   16.20
 -15   3   1  198.78   18.10
 -15   3   1  196.28   14.10
 -15   3   1  193.88   14.30
 -15   3   1  208.28   16.30
 -15   3   1  177.28   13.40
  15   3  -1  191.68   17.00
  15   3  -1  186.48   14.50
  13  -3  -1  581.74   37.50
  13  -3  -1  605.84   36.00
 -13  -3   1  552.54   38.10
  13  -3  -1  569.74   39.90
 -13  -3   1  579.94   36.40
 -13  -3   1  597.04   37.60
  13  -3  -1  592.64   40.00
  13   3  -1  691.73   39.90
  13   3  -1  688.63   38.50
 -13   3   1  649.24   40.70
 -13   3   1  696.73   36.70
  13   3  -1  675.03   36.90
 -13   3   1  697.13   38.70
 -13   3   1  714.93   36.40
  11  -3  -1  252.37   18.80
 -11  -3   1  248.28   17.30
 -11  -3   1  264.57   19.00
  11  -3  -1  259.27   20.90
  11  -3  -1  266.67   16.60
  11  -3  -1  237.48   20.70
 -11  -3   1  250.47   18.30
  11   3  -1  304.57   18.10
 -11   3   1  303.87   17.40
  11   3  -1  308.37   19.20
 -11   3   1  306.27   19.60
  11   3  -1  302.57   20.50
 -11   3   1  289.27   21.60
 -11   3   1  295.87   17.20
   9  -3  -1  686.93   40.20
  -9  -3   1  654.43   42.10
   9  -3  -1  672.13   42.70
   9  -3  -1  647.04   44.30
  -9  -3   1  704.63   42.30
   9  -3  -1  670.53   44.40
  -9   3   1  785.42   45.60
   9   3  -1  775.42   42.40
  -9   3   1  780.22   40.80
   9   3  -1  818.12   41.80
  -9   3   1  797.02   43.20
  -9   3   1  805.52   41.30
   9   3  -1  753.72   43.90
  -7   3   1  469.05   26.20
  -7   3   1  466.35   28.70
  -7   3   1  465.85   28.00
  -7   3   1  441.66   25.10
  -7   3   1  410.96   29.40
   7   3  -1  445.56   28.40
   7   3  -1  433.86   26.60
   7   3  -1  477.65   26.60
  -5   3   1  574.44   34.80
   5   3  -1  589.14   32.80
   5   3  -1  572.84   32.60
  -5   3   1  612.24   34.60
   5   3  -1  554.74   34.50
  -5   3   1  557.74   32.50
  -5   3   1  564.24   36.10
   3  -3  -1 1011.10   50.69
  -3  -3   1 1076.09   53.59
   3  -3  -1 1035.50   50.39
   3  -3  -1 1058.09   55.39
  -3   3   1  899.11   53.09
   3   3  -1  839.42   50.79
  -3   3   1  882.91   54.29
  -3   3   1  857.61   53.49
   3   3  -1  870.71   52.99
   3   3  -1  908.01   53.29
   3   3  -1  897.51   52.19
  -3   3   1  860.21   51.39
   1   3  -1  476.95   28.30
  -1   3   1  474.35   27.50
   1   3  -1  475.45   28.90
  -1   3   1  476.95   29.60
   1   3  -1  489.65   27.30
  -1  -3  -1 1086.09   60.79
   1  -3   1 1084.59   63.79
  -1  -3  -1 1067.99   63.59
   1  -3   1 1071.99   60.49
   1  -3   1 1128.09   62.59
   1   3   1 1175.18   63.49
  -1   3  -1 1174.28   62.49
   1   3   1 1123.29   63.19
   3  -3   1 1250.07   65.89
  -3  -3  -1 1235.98   68.79
   3  -3   1 1288.67   69.29
  -3  -3  -1 1186.38   66.49
   3  -3   1 1253.67   67.79
  -3   3  -1 1131.09   67.99
   3   3   1 1125.19   66.39
   5  -3   1 1591.84   85.09
  -5  -3  -1 1544.75   84.19
  -5  -3  -1 1579.04   85.69
   5  -3   1 1602.54   86.19
  -5   3  -1 1498.75   83.89
  -5   3  -1 1475.85   85.69
  -5   3  -1 1491.65   83.09
   5   3   1 1506.45   83.59
   5   3   1 1486.25   85.79
   7  -3   1 2625.84  132.99
  -7  -3  -1 2470.05  131.09
  -7  -3  -1 2350.36  129.09
   7  -3   1 2483.85  131.69
  -7  -3  -1 2428.46  131.99
   7  -3   1 2288.87  133.39
   7   3   1 2325.97  132.29
  -7   3  -1 2406.36  130.19
  -7   3  -1 2455.15  128.99
   7   3   1 2318.37  129.89
  -7   3  -1 2267.07  132.19
  -7   3  -1 2404.46  129.79
   9  -3   1  783.12   44.60
  -9  -3  -1  722.33   41.00
  -9  -3  -1  742.63   43.70
   9  -3   1  754.02   43.50
  -9  -3  -1  727.73   43.10
   9  -3   1  804.72   46.30
   9   3   1  716.53   42.80
  -9   3  -1  683.63   39.90
  -9   3  -1  730.13   41.80
  -9   3  -1  726.63   44.40
   9   3   1  722.93   41.70
  -9   3  -1  727.63   41.60
   9   3   1  674.23   43.90
  -9   3  -1  754.72   40.40
 -11  -3  -1  957.10   53.69
 -11  -3  -1  950.10   56.09
  11  -3   1  991.00   56.29
  11  -3   1  988.70   58.69
  11  -3   1  939.71   56.19
 -11  -3  -1  948.31   55.79
  11   3   1  967.90   54.09
 -11   3  -1  963.30   54.29
  11   3   1  950.30   55.39
 -11   3  -1  986.40   54.19
  11   3   1  924.11   56.49
 -11   3  -1  941.71   52.79
 -11   3  -1  983.80   57.19
 -11   3  -1  984.90   52.69
 -13  -3  -1 1440.46   83.29
  13  -3   1 1451.05   83.59
 -13  -3  -1 1393.16   81.09
 -13  -3  -1 1408.36   83.29
  13  -3   1 1446.06   85.89
  13  -3   1 1460.65   83.39
  13   3   1 1496.45   84.09
  13   3   1 1523.45   83.29
 -13   3  -1 1461.55   81.39
 -13   3  -1 1502.15   80.79
 -13   3  -1 1500.05   84.39
 -13   3  -1 1582.34   80.79
  13   3   1 1458.45   81.19
 -15  -3  -1  681.83   46.30
  15  -3   1  692.03   45.70
 -15   3  -1  816.32   43.10
  15   3   1  804.12   47.70
 -15   3  -1  760.02   44.40
 -15   3  -1  813.92   48.30
  15   3   1  828.02   47.10
  15   3   1  787.12   44.50
 -17   3  -1  274.87   19.00
  17   3   1  251.77   21.20
  17   3   1  252.57   20.50
 -17   3  -1  250.87   21.30
 -17   3  -1  261.37   17.70
 -17   3  -1  236.38   16.20
  17   3   1  250.97   18.20
 -19  -3  -1  584.64   36.30
  19  -3   1  588.74   33.30
  19  -3   1  551.94   39.00
 -19   3  -1  513.45   32.70
  19   3   1  525.85   32.50
  19   3   1  512.35   35.60
 -19   3  -1  488.25   31.80
 -19   3  -1  516.85   36.30
 -19   3  -1  497.35   30.80
  21   3   1   43.60    8.00
 -21   3  -1   31.40    5.90
 -21   3  -1   42.10    7.10
 -21   3  -1   51.49    9.00
  21   3   1   54.89   11.40
 -21   3  -1   42.70   11.50
  23  -3   1  214.48   17.90
  23  -3   1  215.28   23.70
 -23  -3  -1  223.28   21.60
  23   3   1  226.18   17.50
  23   3   1  205.28   21.30
 -23   3  -1  193.18   15.70
 -23   3  -1  204.18   21.40
 -23   3  -1  207.28   17.80
 -23   3  -1  211.28   16.30
  25  -3   1  166.48   22.50
 -25  -3  -1  185.08   20.30
  25   3   1  154.38   15.50
 -25   3  -1  171.98   16.80
  25   3   1  169.68   19.90
 -25   3  -1  172.08   14.40
 -25   3  -1  165.88   20.10
 -22  -4   1  328.07   26.30
  22  -4  -1  297.77   19.90
  22  -4  -1  335.47   21.30
  22  -4  -1  328.77   29.70
 -22   4   1  312.27   30.60
  22   4  -1  321.57   23.20
  22   4  -1  313.17   27.40
 -22   4   1  296.47   27.60
  20  -4  -1  230.98   17.00
  20  -4  -1  243.08   16.30
 -20  -4   1  220.78   19.40
 -20  -4   1  256.77   21.70
  20  -4  -1  233.28   24.30
  18  -4  -1  182.38   21.90
 -18  -4   1  201.28   19.00
 -18  -4   1  199.58   17.90
  18  -4  -1  203.88   16.80
  18  -4  -1  198.78   14.30
 -18   4   1  287.57   23.50
  18   4  -1  275.17   22.00
  16  -4  -1  161.48   14.90
 -16  -4   1  169.78   16.30
 -16  -4   1  141.99   14.40
  16  -4  -1  156.18   10.70
  16  -4  -1  154.28   19.10
  16   4  -1  156.48   14.70
  16   4  -1  155.38   18.80
 -16   4   1  158.48   18.60
 -16   4   1  174.18   14.70
 -16   4   1  166.88   15.50
  16   4  -1  158.08   15.20
 -16   4   1  175.58   13.10
 -14   4   1  448.86   33.10
 -14   4   1  452.45   30.50
  14   4  -1  461.65   28.80
 -14   4   1  434.76   31.50
  14   4  -1  456.75   29.90
 -14   4   1  499.95   32.80
  14   4  -1  486.65   32.30
  12   4  -1  352.16   22.60
 -12   4   1  335.87   23.50
 -12   4   1  314.67   19.80
 -12   4   1  318.57   25.80
  12   4  -1  343.37   24.90
 -12   4   1  319.97   20.70
  12   4  -1  319.77   21.80
  10  -4  -1  281.57   25.00
 -10  -4   1  298.77   20.20
  10  -4  -1  300.57   22.70
 -10  -4   1  287.17   21.10
 -10   4   1  300.27   21.60
 -10   4   1  303.97   24.20
 -10   4   1  296.97   19.20
  10   4  -1  314.17   20.20
  10   4  -1  292.17   20.00
 -10   4   1  307.97   17.70
  10   4  -1  297.17   22.70
  -8  -4   1  364.26   22.80
  -8  -4   1  374.46   24.60
   8  -4  -1  353.36   26.80
   8  -4  -1  364.86   25.70
   8   4  -1  363.06   23.00
   8   4  -1  372.76   22.60
  -8   4   1  350.36   27.00
  -8   4   1  381.16   25.00
  -8   4   1  360.16   22.40
   8   4  -1  338.17   25.10
  -6  -4   1  204.28   14.80
  -6  -4   1  180.08   15.80
   6  -4  -1  168.58   17.40
  -6  -4   1  177.38   13.40
   6   4  -1  192.58   16.60
   6   4  -1  226.98   14.80
  -6   4   1  227.38   18.80
   6   4  -1  203.98   13.20
  -6   4   1  203.68   14.00
  -4  -4   1  848.62   46.60
   4  -4  -1  817.52   48.40
  -4  -4   1  864.71   42.70
  -4   4   1  745.73   47.40
  -4   4   1  744.93   46.00
   4   4  -1  711.03   46.10
   4   4  -1  765.02   44.10
  -4   4   1  702.13   43.70
  -2  -4   1  611.44   38.40
  -2  -4   1  588.24   34.70
   2  -4  -1  581.84   40.30
   2   4  -1  628.44   38.50
  -2   4   1  662.93   39.80
  -2   4   1  626.84   36.30
   2   4  -1  675.83   37.80
  -2   4   1  648.04   38.80
   2   4  -1  670.13   36.50
   0  -4  -1  865.31   52.99
   0  -4  -1  953.30   58.29
   0  -4   1  901.01   52.89
   0  -4   1  859.91   57.79
   0  -4   1  925.01   56.39
   0   4  -1 1039.10   56.59
   0   4  -1 1062.29   56.39
   0   4   1 1058.19   57.89
   0   4   1 1007.60   54.69
   0   4  -1 1054.09   54.59
   0   4   1 1052.39   54.99
  -2  -4  -1  641.74   36.30
   2  -4   1  684.63   39.40
  -2  -4  -1  663.83   41.00
   2  -4   1  645.34   41.20
   2   4   1  615.94   39.50
  -2   4  -1  629.24   38.80
   2   4   1  647.14   37.50
  -2   4  -1  634.54   38.60
  -4  -4  -1  568.74   36.00
   4  -4   1  553.54   39.50
   4  -4   1  562.84   38.00
  -4  -4  -1  569.64   39.20
   4   4   1  720.63   37.20
   4   4   1  723.33   40.20
  -4   4  -1  726.23   38.00
   6  -4   1  456.25   33.10
   6  -4   1  491.25   31.70
  -6  -4  -1  483.55   32.70
  -6  -4  -1  491.25   30.10
  -6   4  -1  538.85   31.10
  -6   4  -1  516.65   32.90
   6   4   1  504.25   33.20
   6   4   1  521.55   30.40
  -6   4  -1  493.95   28.80
  -8  -4  -1  641.74   39.20
   8  -4   1  631.94   38.70
  -8  -4  -1  639.64   37.30
   8  -4   1  641.94   40.50
  -8  -4  -1  595.14   34.40
  -8   4  -1  620.64   37.10
  -8   4  -1  608.74   39.60
   8   4   1  627.04   36.80
   8   4   1  617.74   39.80
  -8   4  -1  631.24   35.70
  -8   4  -1  603.94   35.10
  10  -4   1  257.77   24.30
 -10  -4  -1  264.57   20.00
 -10  -4  -1  236.88   20.70
  10  -4   1  252.97   22.70
 -10  -4  -1  257.27   17.20
 -10   4  -1  313.47   17.90
  10   4   1  317.77   19.90
 -10   4  -1  310.17   23.30
 -10   4  -1  329.57   19.60
  10   4   1  308.17   22.90
 -12  -4  -1  384.16   29.00
 -12  -4  -1  368.16   19.90
  12  -4   1  382.46   27.20
  12  -4   1  359.36   25.30
  12   4   1  295.67   21.50
 -12   4  -1  279.47   24.60
 -12   4  -1  295.17   19.50
 -12   4  -1  283.57   20.40
  12   4   1  289.37   24.30
 -12   4  -1  279.77   21.20
 -14   4  -1  216.58   16.60
 -14   4  -1  217.38   20.40
  14   4   1  205.88   19.90
  14   4   1  224.18   18.30
 -14   4  -1  210.08   14.50
  14   4   1  211.08   17.10
 -16   4  -1  497.45   36.40
  16   4   1  561.44   39.20
  16   4   1  532.85   34.90
 -16   4  -1  519.15   30.50
  16   4   1  540.85   32.60
 -16   4  -1  498.05   32.40
  18  -4   1  153.68   21.20
  18  -4   1  181.98   16.90
 -18  -4  -1  177.38   18.30
  18   4   1  160.48   19.20
 -18   4  -1  176.38   12.80
 -18   4  -1  166.08   13.10
 -18   4  -1  191.28   20.20
  18   4   1  167.58   15.80
 -18   4  -1  172.68   14.90
  20  -4   1  274.37   27.50
 -20  -4  -1  301.27   24.40
  20  -4   1  273.67   21.50
  20   4   1  284.47   25.10
 -20   4  -1  297.67   19.50
 -20   4  -1  272.47   18.90
 -20   4  -1  274.47   26.00
 -20   4  -1  274.57   20.00
  20   4   1  292.77   21.70
 -17  -5   1  186.48   20.00
  17  -5  -1  234.08   19.60
 -17  -5   1  244.18   19.90
  17   5  -1  198.78   18.30
 -17   5   1  224.48   19.90
  17   5  -1  211.38   18.50
  17   5  -1  224.68   22.80
 -17   5   1  214.18   22.90
  15  -5  -1  224.98   20.30
 -15  -5   1  192.48   22.90
 -15  -5   1  202.28   17.30
  15   5  -1  201.58   17.20
 -15   5   1  178.38   21.40
  15   5  -1  176.08   19.40
  15   5  -1  190.68   19.10
 -15   5   1  160.38   17.70
 -15   5   1  175.58   12.60
 -13  -5   1  114.79   13.10
  13  -5  -1  117.79   17.80
 -13  -5   1  114.59   14.20
 -13   5   1  129.19   15.20
  13   5  -1  135.79   13.00
  13   5  -1  150.58   14.50
 -13   5   1  133.69   18.50
  13   5  -1  152.08   17.70
 -11  -5   1  519.55   30.40
  11  -5  -1  517.45   36.70
 -11  -5   1  530.45   35.10
 -11  -5   1  529.85   32.80
 -11   5   1  535.85   37.80
  11   5  -1  520.05   36.60
 -11   5   1  536.35   35.20
  11   5  -1  556.74   33.50
   9  -5  -1  300.77   24.80
  -9  -5   1  319.07   16.90
  -9  -5   1  287.27   21.80
   9   5  -1  248.68   19.80
  -9   5   1  247.98   23.80
  -9   5   1  267.17   21.90
   9   5  -1  245.78   22.70
   7  -5  -1  411.06   30.70
  -7  -5   1  408.06   28.30
  -7   5   1  432.56   30.80
  -7   5   1  408.26   28.50
   7   5  -1  408.96   29.70
   7   5  -1  392.56   29.10
  -5   5   1  131.69   14.60
  -5   5   1  140.79   16.40
   5   5  -1  135.49   13.10
   5   5  -1  117.99   14.70
  -3  -5   1  370.76   28.70
  -3  -5   1  389.86   25.80
   3   5  -1  355.66   26.00
   3   5  -1  377.16   23.70
  -3   5   1  324.27   25.60
  -3   5   1  345.67   27.20
  -1   5   1  272.47   22.90
  -1   5   1  317.77   20.40
   1   5  -1  299.77   20.00
  -1   5   1  268.87   22.00
   1   5  -1  306.27   26.20
   1   5  -1  270.17   20.90
   1  -5   1  402.16   30.10
  -1  -5  -1  418.36   32.50
   1   5   1  472.15   32.40
   1   5   1  439.76   31.30
  -1   5  -1  470.85   30.30
  -1   5  -1  476.25   34.80
  -1   5  -1  515.75   30.90
  -1   5  -1  498.25   28.80
   1   5   1  481.75   30.30
   3  -5   1  106.49   15.50
   3   5   1   71.99   10.10
  -3   5  -1   71.79   10.80
  -3   5  -1   98.49   12.20
  -3   5  -1   71.79   10.80
   3   5   1   74.39   11.90
  -3   5  -1   76.39    8.70
  -3   5  -1   53.99    7.40
  -5  -5  -1  366.26   21.70
   5  -5   1  359.46   25.00
  -5  -5  -1  327.57   26.40
   5  -5   1  366.36   28.40
  -5   5  -1  345.17   24.40
  -5   5  -1  360.36   25.70
  -5   5  -1  343.27   24.50
   5   5   1  333.37   23.50
   5   5   1  357.56   26.90
  -5   5  -1  315.27   21.60
   7   5   1   79.29   12.70
  -7   5  -1   69.79    8.50
  -7   5  -1   88.99   11.20
   7   5   1   74.39    9.90
  -7   5  -1   75.19   12.30
   9   5   1  410.76   30.60
  -9   5  -1  408.56   27.40
  -9   5  -1  391.06   25.10
   9   5   1  442.06   27.60
  11  -5   1  292.37   27.60
 -11  -5  -1  277.17   22.70
  11   5   1  372.96   23.90
 -11   5  -1  360.26   23.80
 -11   5  -1  319.97   20.90
 -11   5  -1  349.27   27.20
  11   5   1  342.87   26.90
  13  -5   1  156.88   18.50
 -13  -5  -1  146.39   10.20
 -13  -5  -1  146.69   15.20
  13   5   1  139.89   18.80
 -13   5  -1  144.19   18.00
 -13   5  -1  138.89   13.90
  13   5   1  142.79   14.70
 -13   5  -1  144.09   15.50
 -15  -5  -1  318.57   24.30
  15  -5   1  315.77   26.60
  15   5   1  314.57   27.20
 -15   5  -1  319.67   22.90
 -15   5  -1  300.87   27.10
  15   5   1  306.07   23.20
 -30   0   2  121.99   15.80
  30   0  -2  104.29   12.90
 -30   0   2  106.19   16.30
 -30   0   2  122.09   17.70
  30   0  -2  121.59   19.60
  30   0  -2  123.59   17.50
 -28   0   2   82.49   14.20
  28   0  -2   92.19   14.50
  28   0  -2   74.99    9.60
  28   0  -2   86.59   16.70
 -28   0   2   83.99   12.90
  26   0  -2  703.63   41.00
 -26   0   2  701.73   44.10
  26   0  -2  685.83   46.80
 -26   0   2  695.73   45.10
  26   0  -2  710.83   44.70
 -26   0   2  686.43   44.80
 -24   0   2  660.03   39.90
 -24   0   2  598.24   40.00
 -24   0   2  630.14   34.90
  24   0  -2  620.84   40.00
 -24   0   2  614.54   34.50
 -24   0   2  606.54   40.10
  24   0  -2  654.23   37.10
 -24   0   2  613.14   36.80
  22   0  -2  283.07   19.10
  22   0  -2  270.57   21.30
 -22   0   2  273.87   21.80
 -22   0   2  281.57   16.70
 -22   0   2  300.87   21.30
  22   0  -2  308.37   21.90
 -22   0   2  280.97   18.80
 -22   0   2  274.27   21.40
 -20   0   2  218.28   14.60
  20   0  -2  211.58   17.20
  20   0  -2  196.38   14.60
 -20   0   2  212.18   17.20
 -20   0   2  198.78   16.80
  20   0  -2  191.38   16.80
 -20   0   2  214.28   16.90
  18   0  -2 1033.40   61.39
  18   0  -2 1019.50   64.09
 -18   0   2 1027.10   61.19
 -18   0   2 1081.49   59.19
  18   0  -2 1083.09   59.19
 -18   0   2 1100.69   62.19
 -18   0   2 1109.29   61.39
 -16   0   2   23.20    5.60
 -16   0   2   14.70    5.30
 -16   0   2   19.50    2.90
  16   0  -2   15.40    4.10
 -16   0   2   19.40    3.90
  16   0  -2   12.70    4.50
  16   0  -2   17.90    5.90
 -16   0   2   19.60    5.40
 -14   0   2 1659.33   88.79
  14   0  -2 1493.55   86.49
  14   0  -2 1513.65   84.89
  14   0  -2 1455.65   86.39
 -14   0   2 1608.74   86.59
 -14   0   2 1593.74   84.79
 -14   0   2 1560.64   83.79
 -14   0   2 1596.94   86.59
  12   0  -2 4119.49  222.68
  12   0  -2 4008.10  223.88
 -12   0   2 4227.78  224.58
  12   0  -2 4180.98  224.28
  12   0  -2 4108.09  224.28
 -12   0   2 4265.97  222.68
 -12   0   2 4135.19  221.88
 -12   0   2 4215.98  224.18
 -12   0   2 4182.88  224.08
  10   0  -2 2147.29  119.79
 -10   0   2 2054.19  117.69
 -10   0   2 2227.28  119.39
  10   0  -2 2287.77  119.79
 -10   0   2 2224.38  118.29
  10   0  -2 2176.28  119.29
  10   0  -2 2202.98  118.29
 -10   0   2 2280.27  119.69
   8   0  -2 1346.57   75.69
  -8   0   2 1287.47   74.09
   8   0  -2 1353.46   75.79
  -8   0   2 1334.37   74.29
  -8   0   2 1428.06   75.99
  -8   0   2 1431.06   75.69
  -8   0   2 1445.36   75.39
   8   0  -2 1397.76   74.39
   8   0  -2 1369.56   75.19
   6   0  -2 3903.51  206.28
  -6   0   2 3938.61  206.18
   6   0  -2 3840.82  207.78
   6   0  -2 3875.41  206.48
  -6   0   2 3766.32  206.38
   6   0  -2 3928.31  206.98
  -6   0   2 3887.01  207.38
  -6   0   2 3957.90  207.18
   6   0  -2 3673.83  207.18
  -4   0   2 6431.96  321.77
   4   0  -2 5848.01  321.87
  -4   0   2 6002.60  321.87
  -4   0   2 6171.08  320.97
   4   0  -2 6106.09  321.67
   4   0  -2 5601.14  322.17
   2   0  -2 4313.07  222.38
  -2   0   2 4101.99  221.68
  -2   0   2 4225.68  222.88
   2   0  -2 4328.07  221.78
  -2   0   2 4177.78  222.48
   2   0  -2 4169.48  222.48
   2   0  -2 3816.62  222.58
   0   0  -2 1989.10  104.39
   0   0  -2 1982.00  104.09
   0   0  -2 1984.30  104.89
   0   0  -2 2008.00  105.59
   0   0   2 1842.12  105.49
   0   0   2 1898.21  104.79
   0   0  -2 1956.80  104.69
   0   0   2 1861.01  104.59
   0   0   2 1895.61  104.29
   0   0  -2 2054.99  104.89
   0   0   2 1966.30  103.99
   2   0   2  862.61   44.50
   2   0   2  845.82   45.20
   2   0   2  868.41   44.50
  -2   0  -2  791.12   45.60
   2   0   2  790.22   45.70
  -2   0  -2  821.42   44.60
   2   0   2  833.12   45.50
  -2   0  -2  830.72   45.70
  -2   0  -2  835.42   46.50
   4   0   2  247.58   13.20
  -4   0  -2  245.78   13.50
   4   0   2  225.98   14.00
   4   0   2  240.28   15.00
  -4   0  -2  237.98   14.70
   4   0   2  245.58   14.90
  -4   0  -2  236.68   13.50
  -4   0  -2  242.48   15.30
   4   0   2  250.27   13.20
  -4   0  -2  249.68   15.60
  -6   0  -2 3020.60  163.98
   6   0   2 2851.11  162.68
  -6   0  -2 2871.51  163.48
  -6   0  -2 3076.29  162.08
   6   0   2 3078.19  161.78
   6   0   2 3216.28  164.38
  -6   0  -2 3127.89  164.18
   6   0   2 3070.69  161.78
   8   0   2 2369.86  131.09
   8   0   2 2454.35  131.99
   8   0   2 2246.68  130.09
  -8   0  -2 2493.25  131.09
   8   0   2 2381.36  131.59
   8   0   2 2515.25  128.99
  -8   0  -2 2460.25  129.29
  -8   0  -2 2403.86  131.99
  -8   0  -2 2438.76  131.59
   8   0   2 2426.76  128.99
 -10   0  -2 2979.20  163.38
 -10   0  -2 3151.28  163.78
  10   0   2 3089.59  164.38
  10   0   2 3057.19  163.48
 -10   0  -2 2951.50  161.98
 -10   0  -2 3046.20  163.78
 -10   0  -2 3027.70  160.98
  10   0   2 2994.80  160.68
  10   0   2 2834.72  161.88
  10   0   2 2998.10  160.48
  12   0   2  439.46   25.60
 -12   0  -2  441.86   25.70
 -12   0  -2  403.56   26.70
  12   0   2  451.35   28.60
 -12   0  -2  422.66   26.30
  12   0   2  436.56   24.00
  12   0   2  421.16   27.20
 -12   0  -2  423.66   24.40
 -12   0  -2  448.26   27.50
  12   0   2  448.26   23.80
  14   0   2 2216.08  117.39
  14   0   2 2032.60  111.89
  14   0   2 2116.59  115.59
 -14   0  -2 1994.80  112.39
  14   0   2 2072.59  113.69
 -14   0  -2 2065.69  115.69
 -14   0  -2 2178.08  113.89
 -14   0  -2 2046.50  115.09
  14   0   2 2089.09  111.79
 -16   0  -2 3593.54  196.88
 -16   0  -2 3523.75  199.58
  16   0   2 3741.83  200.48
  16   0   2 3613.64  198.38
  16   0   2 3672.73  196.28
  16   0   2 3752.12  202.38
 -16   0  -2 3742.73  198.48
  16   0   2 3689.13  196.08
 -16   0  -2 3755.22  200.68
  18   0   2  503.25   33.80
  18   0   2  474.75   26.50
 -18   0  -2  480.95   31.80
  18   0   2  484.05   29.40
 -18   0  -2  476.65   29.30
 -18   0  -2  479.35   36.40
  18   0   2  461.95   26.70
  18   0   2  491.45   31.60
 -18   0  -2  456.35   27.60
  20   0   2  852.91   47.50
 -20   0  -2  908.71   50.99
  20   0   2  868.41   47.80
  20   0   2  897.51   50.99
  20   0   2  891.91   53.19
 -20   0  -2  830.42   48.80
  20   0   2  903.61   55.89
 -20   0  -2  861.11   53.29
 -22   0  -2  124.69   16.00
  22   0   2  126.19   17.40
  22   0   2  113.29    8.00
  22   0   2  122.09    8.50
 -22   0  -2  123.29   14.60
 -22   0  -2  107.59   10.30
 -22   0  -2  137.59   12.50
  22   0   2  125.09   12.70
 -24   0  -2  443.96   32.50
  24   0   2  418.96   29.10
  24   0   2  446.26   35.10
 -24   0  -2  484.65   32.30
 -24   0  -2  416.86   26.80
 -24   0  -2  465.15   29.30
 -26   0  -2  195.18   20.30
 -26   0  -2  204.38   20.70
 -26   0  -2  193.48   17.60
  26   0   2  209.88   24.50
  26   0   2  207.88   17.70
  28   0   2  243.98   20.50
 -28   0  -2  270.37   24.50
 -28   0  -2  247.98   23.20
 -28   0  -2  254.27   20.50
  28   0   2  236.98   27.60
 -31  -1   2  185.88   21.00
  31  -1  -2  184.58   15.20
  31  -1  -2  164.68   23.20
 -31  -1   2  175.78   20.00
  31  -1  -2  186.18   20.10
 -31   1   2  194.88   19.80
  31   1  -2  241.38   24.20
 -31   1   2  203.88   20.90
  31   1  -2  215.58   17.50
 -31   1   2  188.58   21.60
  29  -1  -2  479.45   35.30
 -29  -1   2  507.05   36.60
  29  -1  -2  464.55   37.90
  29  -1  -2  465.35   30.30
 -29  -1   2  484.55   35.10
 -29   1   2  528.25   36.90
  29   1  -2  532.35   36.30
 -29   1   2  529.25   35.80
  29   1  -2  531.15   32.00
 -29   1   2  511.25   34.80
 -27  -1   2  155.38   17.30
  27  -1  -2  176.98   13.80
 -27  -1   2  186.38   18.10
  27  -1  -2  154.08   19.70
 -27  -1   2  149.69   17.90
  27  -1  -2  186.88   18.50
  25  -1  -2  953.70   52.49
  25  -1  -2  986.20   56.79
  25  -1  -2  902.01   58.49
 -25  -1   2  982.30   56.39
 -25  -1   2 1008.40   62.89
 -25  -1   2  951.70   57.59
  25   1  -2  978.20   57.49
  25   1  -2  865.41   52.99
 -25   1   2  898.21   53.29
 -25   1   2  914.51   55.89
 -25   1   2  861.11   56.89
 -25   1   2  851.51   55.79
 -23  -1   2  381.26   26.50
  23  -1  -2  374.36   28.80
 -23  -1   2  378.36   27.60
  23  -1  -2  378.36   26.60
 -23  -1   2  368.16   26.90
  23  -1  -2  409.46   23.30
  23  -1  -2  405.26   34.00
 -23  -1   2  390.36   26.30
  23   1  -2  333.37   23.60
  23   1  -2  360.36   27.00
 -23   1   2  360.36   26.30
 -23   1   2  349.96   25.80
 -23   1   2  361.36   23.60
 -23   1   2  325.07   26.80
  21  -1  -2  868.41   52.49
  21  -1  -2  902.31   49.40
 -21  -1   2  888.21   51.99
 -21  -1   2  903.71   52.39
 -21  -1   2  844.32   49.80
  21  -1  -2  909.61   54.49
 -21  -1   2  889.51   53.39
  21  -1  -2  897.61   52.29
  21   1  -2  854.91   49.90
 -21   1   2  868.51   49.70
  21   1  -2  894.11   52.99
  21   1  -2  842.92   52.59
 -21   1   2  864.01   52.29
 -21   1   2  897.01   52.29
 -21   1   2  837.62   53.09
 -19  -1   2 1309.47   73.29
  19  -1  -2 1265.77   73.09
 -19  -1   2 1276.57   74.69
 -19  -1   2 1297.47   72.89
  19  -1  -2 1319.37   74.89
 -19  -1   2 1242.68   70.79
  19  -1  -2 1324.97   73.69
  19  -1  -2 1281.37   70.69
  19   1  -2 1267.57   73.69
  19   1  -2 1287.77   71.09
 -19   1   2 1352.66   75.99
 -19   1   2 1227.68   70.79
 -19   1   2 1250.47   74.19
 -19   1   2 1284.37   73.29
  19   1  -2 1296.47   73.89
 -17  -1   2 1548.25   85.79
  17  -1  -2 1510.05   83.99
  17  -1  -2 1515.45   86.09
 -17  -1   2 1565.84   86.29
  17  -1  -2 1598.24   86.89
 -17  -1   2 1507.55   86.99
  17  -1  -2 1573.24   87.29
 -17  -1   2 1501.15   84.09
  17  -1  -2 1509.25   87.29
 -17   1   2 1618.84   86.59
 -17   1   2 1489.05   87.09
  17   1  -2 1539.75   86.69
  17   1  -2 1531.55   84.29
 -17   1   2 1590.24   86.39
 -17   1   2 1638.04   84.39
  17   1  -2 1416.06   86.49
  15  -1  -2  711.03   42.30
 -15  -1   2  714.33   41.60
  15  -1  -2  683.93   42.30
  15  -1  -2  707.53   42.10
 -15  -1   2  722.23   42.30
  15  -1  -2  693.73   41.20
 -15  -1   2  701.33   40.80
 -15  -1   2  697.83   39.50
  13  -1  -2  285.57   20.30
 -13  -1   2  306.37   18.30
 -13  -1   2  301.57   21.70
 -13  -1   2  318.77   21.20
  13  -1  -2  308.37   19.70
  13  -1  -2  310.47   20.60
  13  -1  -2  303.07   18.30
 -13  -1   2  311.37   19.20
  13  -1  -2  299.97   20.60
 -11  -1   2  328.17   20.50
  11  -1  -2  330.57   19.30
  11  -1  -2  328.17   20.90
 -11  -1   2  334.57   21.10
  11  -1  -2  321.37   20.40
 -11  -1   2  321.37   19.70
 -11  -1   2  321.47   19.00
  -9  -1   2 2400.96  120.49
   9  -1  -2 2388.46  120.29
  -9  -1   2 2167.88  118.89
  -9  -1   2 2342.17  118.59
   9  -1  -2 2339.87  118.69
   9  -1  -2 2274.77  120.49
  -9  -1   2 2332.27  119.89
   9  -1  -2 2381.26  121.09
  -9   1   2 2048.40  119.99
  -9   1   2 1985.20  118.59
   9   1  -2 1950.01  119.79
  -9   1   2 2132.19  120.19
   9   1  -2 1954.40  118.49
  -7  -1   2 4728.93  263.17
  -7  -1   2 5334.87  264.87
   7  -1  -2 5103.09  264.77
  -7  -1   2 5217.48  264.47
  -7  -1   2 5215.28  263.17
  -7  -1   2 5131.99  264.27
   7  -1  -2 5014.50  264.07
   7  -1  -2 5108.39  263.37
   7  -1  -2 5158.68  265.57
   7  -1  -2 4975.40  264.87
   7   1  -2 4426.46  263.17
  -7   1   2 4400.06  263.27
  -7   1   2 4351.66  264.47
   5  -1  -2  766.82   42.80
  -5  -1   2  694.13   40.80
  -5  -1   2  785.42   42.20
  -5  -1   2  816.32   44.00
   5  -1  -2  813.52   44.10
   5  -1  -2  767.42   41.70
  -5   1   2  789.02   45.00
   5   1  -2  664.53   41.20
   3  -1  -2 8319.97  476.35
   3   1  -2 9162.28  476.25
   3   1  -2 9285.97  476.15
   1   1  -2 2408.16  121.49
  -1   1   2 2203.28  121.19
   1   1  -2 2335.17  119.59
   1   1  -2 2114.39  121.29
   1   1  -2 2165.58  120.19
  -1   1   2 2267.57  120.19
  -1   1   2 2305.87  122.09
  -1   1   2 2147.89  120.09
  -1  -1  -2 3176.68  155.98
  -1  -1  -2 3314.77  154.48
  -1  -1  -2 3220.88  154.58
  -1   1  -2 2851.51  155.78
  -1   1  -2 2723.43  154.38
  -1   1  -2 2771.92  155.48
   1   1   2 2650.03  155.18
  -1   1  -2 2704.53  154.88
  -1   1  -2 2753.72  153.88
   1   1   2 2710.73  154.28
   3  -1   2 2962.10  149.59
  -3  -1  -2 2754.62  147.79
   3  -1   2 3124.69  148.79
  -3  -1  -2 2908.91  148.89
  -3  -1  -2 2832.52  148.99
  -3   1  -2 2627.84  148.99
   3   1   2 2596.64  147.79
  -3   1  -2 2666.23  148.29
   3   1   2 2555.94  147.29
   3   1   2 2641.24  147.39
  -3   1  -2 2749.43  148.99
  -3   1  -2 2673.63  147.99
   5  -1   2 5660.03  291.97
   5  -1   2 5807.92  293.77
  -5  -1  -2 5374.56  291.37
   5  -1   2 5523.15  293.07
  -5  -1  -2 5564.74  290.77
  -5   1  -2 5171.78  291.77
   5   1   2 5406.86  290.67
  -5   1  -2 5481.75  291.67
   5   1   2 4974.50  291.27
  -5   1  -2 5499.95  292.37
   5   1   2 5454.65  290.77
  -5   1  -2 5477.25  292.47
  -5   1  -2 5502.65  291.67
   7  -1   2 2012.70  125.69
   7  -1   2 2050.19  125.59
   7  -1   2 2043.40  124.89
  -7  -1  -2 2079.19  125.49
  -7  -1  -2 2076.09  124.39
   7   1   2 2430.66  123.59
  -7   1  -2 2558.84  126.19
  -7   1  -2 2317.67  122.99
  -7   1  -2 2455.35  124.99
  -7   1  -2 2431.16  125.39
  -7   1  -2 2514.55  124.99
   7   1   2 2439.86  123.69
  -7   1  -2 2384.46  125.39
   7   1   2 2466.85  125.19
   9  -1   2 2255.47  128.19
  -9  -1  -2 2187.88  126.09
   9  -1   2 2219.08  127.99
  -9  -1  -2 2165.28  128.99
   9  -1   2 2186.28  125.49
  -9  -1  -2 2148.89  127.09
   9  -1   2 2455.95  129.39
   9   1   2 2555.94  126.19
  -9   1  -2 2552.94  125.39
  -9   1  -2 2445.26  127.99
  -9   1  -2 2479.95  128.49
   9   1   2 2310.97  127.69
  -9   1  -2 2377.16  129.99
  -9   1  -2 2402.66  125.79
  -9   1  -2 2485.45  127.79
  11   1   2  920.31   49.10
 -11   1  -2  855.61   50.69
 -11   1  -2  893.31   50.99
 -11   1  -2  906.81   50.79
 -11   1  -2  917.91   48.40
  11   1   2  913.91   50.79
 -11   1  -2  853.61   48.90
  11   1   2  892.81   51.59
  13   1   2  305.37   17.90
 -13   1  -2  300.87   20.20
  13   1   2  286.77   20.70
 -13   1  -2  301.77   21.00
  13   1   2  309.27   20.10
 -13   1  -2  294.97   18.00
 -13   1  -2  294.27   19.60
 -13   1  -2  303.07   17.30
  15  -1   2 1125.39   63.59
 -15  -1  -2 1125.99   59.19
  15  -1   2 1180.58   61.79
 -15   1  -2  976.40   59.09
 -15   1  -2  999.60   60.59
  15   1   2 1044.20   58.99
  15   1   2 1044.10   62.09
 -15   1  -2 1050.89   58.29
 -15   1  -2 1121.49   61.69
 -15   1  -2 1073.99   62.49
  15   1   2 1071.09   61.09
  17  -1   2 1353.86   70.09
 -17  -1  -2 1261.97   66.99
  17  -1   2 1242.48   67.49
  17  -1   2 1336.07   73.49
 -17   1  -2 1278.37   70.09
 -17   1  -2 1125.29   67.09
 -17   1  -2 1200.28   70.69
 -17   1  -2 1116.99   68.29
  17   1   2 1252.87   69.39
  17   1   2 1100.69   70.19
  17   1   2 1196.58   66.59
 -17   1  -2 1150.78   66.59
 -19  -1  -2  455.45   33.70
  19  -1   2  444.66   35.50
  19  -1   2  437.46   31.60
 -19  -1  -2  426.56   28.80
 -19   1  -2  553.54   32.80
 -19   1  -2  493.75   33.20
 -19   1  -2  494.45   30.50
 -19   1  -2  532.05   29.80
 -19   1  -2  511.25   28.40
  19   1   2  531.35   31.90
  19   1   2  527.95   28.80
  21  -1   2  402.06   31.30
 -21  -1  -2  375.86   24.60
 -21  -1  -2  383.06   29.00
  21  -1   2  382.36   25.30
  21  -1   2  376.66   27.70
 -21   1  -2  413.86   25.50
 -21   1  -2  420.26   28.50
 -21   1  -2  419.46   29.50
 -21   1  -2  416.56   24.10
  21   1   2  412.46   24.40
  21   1   2  433.16   31.60
  23   1   2  333.77   20.40
 -23   1  -2  333.97   26.00
 -23   1  -2  312.57   24.60
  23   1   2  276.07   27.30
 -23   1  -2  311.87   20.10
  23   1   2  336.47   24.00
 -23   1  -2  319.57   21.60
  25  -1   2  566.44   39.10
 -25  -1  -2  557.44   36.50
  25  -1   2  548.65   31.70
  25   1   2  479.35   33.20
 -25   1  -2  475.85   34.20
 -25   1  -2  461.85   35.20
 -25   1  -2  497.85   31.20
  25   1   2  476.95   29.40
 -25   1  -2  447.26   29.40
  25   1   2  451.25   37.40
  27  -1   2  248.98   19.30
 -27  -1  -2  245.88   23.40
  27  -1   2  239.68   26.70
 -27  -1  -2  248.38   23.80
 -27   1  -2  259.47   23.00
 -27   1  -2  234.68   24.00
  27   1   2  257.27   17.20
 -27   1  -2  254.27   19.40
  27   1   2  258.67   21.80
  27   1   2  247.18   27.00
  27   1   2  243.38   15.90
 -30  -2   2  234.08   24.50
  30  -2  -2  233.88   16.60
 -30  -2   2  251.67   22.70
  30  -2  -2  218.88   21.90
  30  -2  -2  269.57   27.40
  30   2  -2  270.17   20.70
 -30   2   2  250.97   22.60
  30   2  -2  292.07   25.80
 -30   2   2  283.37   23.50
 -30   2   2  244.18   25.20
 -28  -2   2  151.18   18.40
  28  -2  -2  168.78   18.40
  28  -2  -2  162.48   13.80
 -28  -2   2  158.08   19.90
  28   2  -2  220.18   17.70
 -28   2   2  227.38   20.00
 -28   2   2  231.98   21.90
 -28   2   2  210.88   19.20
  28   2  -2  234.18   21.60
  26  -2  -2  275.17   19.10
 -26  -2   2  270.77   24.90
 -26  -2   2  291.07   23.20
  26  -2  -2  291.87   26.40
  26  -2  -2  265.97   23.40
  26   2  -2  347.67   26.00
 -26   2   2  282.77   25.40
 -26   2   2  330.77   24.10
  26   2  -2  331.07   22.00
 -26   2   2  305.67   23.90
  24  -2  -2  197.88   17.80
 -24  -2   2  177.98   16.90
  24  -2  -2  162.58   19.30
 -24  -2   2  198.18   20.10
  24  -2  -2  178.48   18.40
 -24  -2   2  186.28   17.90
  24  -2  -2  190.48   13.60
 -22   2   2  190.78   17.20
 -22   2   2  189.98   14.60
  22   2  -2  187.28   18.20
  22   2  -2  184.28   17.40
 -22   2   2  179.18   19.10
 -22   2   2  201.48   17.00
  22   2  -2  197.58   15.50
 -20  -2   2  866.21   50.89
 -20  -2   2  786.82   51.39
 -20  -2   2  803.62   52.39
  20  -2  -2  783.22   52.79
  20  -2  -2  825.22   50.69
  20  -2  -2  842.22   48.20
  20  -2  -2  825.92   51.29
  20   2  -2  886.21   52.49
 -20   2   2  870.71   53.39
 -20   2   2  900.41   49.20
  20   2  -2  912.81   49.60
 -20   2   2  970.10   52.39
 -20   2   2  967.00   51.79
  18  -2  -2  201.38   18.30
  18  -2  -2  202.08   14.20
  18  -2  -2  196.78   18.40
 -18  -2   2  190.58   17.40
 -18  -2   2  197.98   16.90
 -18  -2   2  205.08   14.70
  18  -2  -2  203.38   17.20
  18  -2  -2  188.38   15.80
  18   2  -2  218.68   18.00
 -18   2   2  230.38   15.10
 -18   2   2  235.38   17.10
  18   2  -2  250.07   18.10
  18   2  -2  216.38   15.40
 -18   2   2  234.38   20.40
 -18   2   2  253.97   17.90
 -16  -2   2 1186.58   63.09
  16  -2  -2 1210.68   62.59
  16  -2  -2 1192.78   66.99
 -16  -2   2 1241.88   66.19
  16  -2  -2 1191.08   66.59
  16  -2  -2 1200.08   65.49
  16  -2  -2 1170.18   64.39
 -16  -2   2 1225.78   65.59
 -16   2   2 1139.69   68.89
 -16   2   2  976.00   64.79
 -16   2   2  974.20   64.19
  16   2  -2  962.60   65.09
 -14  -2   2 1366.16   70.99
  14  -2  -2 1441.36   71.49
  14  -2  -2 1300.87   74.89
 -14  -2   2 1426.76   73.39
  14  -2  -2 1353.66   73.09
 -14  -2   2 1311.27   73.29
  14  -2  -2 1275.97   69.69
  14  -2  -2 1384.26   72.09
  14  -2  -2 1422.16   74.09
  14   2  -2 1192.38   70.89
  14   2  -2 1185.08   72.79
 -14   2   2 1185.08   72.19
 -14   2   2 1201.68   72.79
 -14   2   2 1249.77   75.89
  14   2  -2 1188.78   72.89
 -14   2   2 1190.88   70.69
  12  -2  -2 2079.89  112.99
  12  -2  -2 2053.09  114.39
  12  -2  -2 2071.29  115.59
  12  -2  -2 2066.49  111.79
 -12  -2   2 1999.20  111.99
 -12  -2   2 2094.39  114.09
 -12  -2   2 2042.00  113.99
  12  -2  -2 1999.80  111.69
  12  -2  -2 2024.10  113.89
 -12   2   2 2147.89  114.29
 -12   2   2 2187.18  112.19
  12   2  -2 2041.10  114.39
  12   2  -2 2166.88  112.39
 -12   2   2 1997.40  115.99
  12   2  -2 2119.29  113.89
 -10  -2   2 1740.53   93.69
 -10  -2   2 1762.82   93.19
  10  -2  -2 1729.13   91.19
  10  -2  -2 1700.43   93.39
 -10  -2   2 1687.43   92.89
  10  -2  -2 1764.62   92.39
  10  -2  -2 1671.73   94.99
  10  -2  -2 1740.13   93.29
 -10   2   2 1683.13   94.79
  10   2  -2 1614.44   93.39
 -10   2   2 1627.14   93.19
 -10   2   2 1633.14   91.39
  10   2  -2 1701.23   91.59
 -10   2   2 1663.03   92.89
  10   2  -2 1585.84   92.69
  -8  -2   2 3780.52  195.88
  -8  -2   2 3819.12  197.58
  -8  -2   2 3939.91  195.88
   8  -2  -2 3728.13  199.18
   8  -2  -2 3716.43  196.88
   8  -2  -2 3783.32  195.98
   8  -2  -2 3645.54  197.78
   8  -2  -2 3687.13  197.58
  -8  -2   2 3829.12  197.28
   8   2  -2 3517.65  196.98
   8   2  -2 3538.05  195.88
   8   2  -2 3229.78  198.88
  -8   2   2 3521.05  197.58
  -8   2   2 3576.74  196.08
  -8   2   2 3569.84  197.08
  -6  -2   2  344.97   20.30
   6  -2  -2  336.07   21.50
   6  -2  -2  348.77   23.70
  -6  -2   2  363.66   20.40
   6  -2  -2  336.77   20.60
  -6  -2   2  343.37   21.70
  -6  -2   2  346.17   21.70
   6   2  -2  438.46   22.50
  -4  -2   2 3352.06  165.08
  -4  -2   2 3107.29  163.58
  -4  -2   2 3022.00  166.58
   4  -2  -2 2988.30  166.68
   4   2  -2 3022.10  163.68
  -4   2   2 3056.79  164.08
  -4   2   2 2992.00  164.78
   4   2  -2 2964.30  164.38
   4   2  -2 2958.50  164.78
  -4   2   2 3190.38  165.88
  -4   2   2 3002.20  166.68
  -2  -2   2 3613.94  177.78
  -2  -2   2 3584.84  178.78
   2  -2  -2 3548.55  180.68
   2   2  -2 3300.57  177.68
   2   2  -2 3101.99  179.98
  -2   2   2 3000.80  177.18
  -2   2   2 3337.57  180.48
  -2   2   2 3427.16  178.18
  -2   2   2 3329.17  178.88
  -2   2   2 3232.08  179.58
   2   2  -2 3365.76  177.58
   2   2  -2 3170.78  178.68
   2   2  -2 3228.88  178.18
   0   2  -2 1191.38   63.99
   0   2  -2 1257.17   66.99
   0   2   2 1072.29   63.89
   0   2  -2 1203.28   64.99
   0   2  -2 1214.98   64.89
   0   2  -2 1229.88   64.89
   0   2   2 1163.68   64.69
   0   2   2 1198.08   66.39
  -2  -2  -2  923.01   50.19
  -2  -2  -2  870.91   48.80
   2  -2   2  963.10   49.70
  -2  -2  -2  875.21   50.89
   2  -2   2  998.60   51.79
   2  -2   2  962.20   49.40
  -2   2  -2  815.52   49.60
  -2   2  -2  845.92   48.70
  -2   2  -2  843.62   49.30
  -2   2  -2  843.12   50.99
  -4   2  -2  246.78   15.00
  -4   2  -2  236.48   14.10
  -4   2  -2  239.38   17.10
  -4   2  -2  222.38   13.70
  -4   2  -2  235.78   16.00
   4   2   2  246.08   14.90
   4   2   2  226.18   14.60
  -4   2  -2  248.88   15.60
  -6  -2  -2  334.77   17.60
   6  -2   2  319.97   20.80
  -6  -2  -2  328.87   19.40
  -6  -2  -2  325.17   19.70
  -6   2  -2  259.77   16.40
  -6   2  -2  293.47   19.00
  -6   2  -2  280.67   18.70
   6   2   2  263.37   17.40
  -6   2  -2  273.67   17.80
  -6   2  -2  265.57   17.10
   6   2   2  267.27   19.30
  -6   2  -2  278.37   19.60
   8  -2   2 1413.96   75.49
  -8  -2  -2 1478.05   74.79
   8  -2   2 1439.66   77.19
  -8  -2  -2 1361.16   76.29
  -8  -2  -2 1460.25   76.69
  -8   2  -2 1340.07   74.49
  -8   2  -2 1309.57   75.89
  -8   2  -2 1365.76   72.79
   8   2   2 1318.07   74.29
  -8   2  -2 1320.07   76.89
  -8   2  -2 1334.87   76.79
  -8   2  -2 1250.57   73.29
   8   2   2 1310.97   76.19
  10  -2   2  998.40   51.29
 -10   2  -2  863.41   46.80
 -10   2  -2  869.01   49.20
 -10   2  -2  815.82   47.30
 -10   2  -2  833.82   49.70
  10   2   2  857.31   48.40
 -10   2  -2  837.02   48.80
  10   2   2  862.51   50.49
 -10   2  -2  895.21   50.59
  12  -2   2 1006.00   65.29
  12  -2   2  898.91   61.29
 -12   2  -2 1062.29   58.69
 -12   2  -2 1136.99   62.49
  12   2   2 1100.39   62.19
  12   2   2 1065.09   61.89
 -12   2  -2 1159.08   58.29
 -12   2  -2 1146.89   60.79
  12   2   2 1109.79   59.59
 -12   2  -2 1074.39   60.99
  14  -2   2 1175.78   73.79
 -14  -2  -2 1154.78   71.79
 -14  -2  -2 1161.98   74.69
  14  -2   2 1196.28   75.79
 -14   2  -2 1388.36   75.19
 -14   2  -2 1390.26   73.49
 -14   2  -2 1399.36   70.89
 -14   2  -2 1330.77   71.29
  14   2   2 1400.66   74.89
 -14   2  -2 1340.27   73.39
  14   2   2 1327.77   74.89
  14   2   2 1415.96   72.19
 -16  -2  -2  708.43   44.80
 -16  -2  -2  689.33   48.00
  16  -2   2  696.63   43.20
 -16   2  -2  811.72   48.20
 -16   2  -2  806.12   44.20
  16   2   2  833.52   45.00
  16   2   2  837.52   48.30
 -16   2  -2  823.82   43.80
 -16   2  -2  863.21   46.70
  16   2   2  841.02   47.90
 -16   2  -2  806.12   46.20
 -18  -2  -2   55.89    6.80
 -18  -2  -2   46.60    9.90
  18  -2   2   47.60   10.70
  18   2   2   46.00    9.80
  18   2   2   34.00    6.20
 -18   2  -2   31.20    5.50
 -18   2  -2   32.50    8.60
 -18   2  -2   41.90    5.20
  18   2   2   43.50    8.80
 -18   2  -2   38.80    8.10
 -18   2  -2   36.00   10.30
  20  -2   2  322.97   31.40
 -20  -2  -2  316.37   27.10
  20  -2   2  333.67   22.00
  20  -2   2  354.16   25.90
  20   2   2  433.26   24.00
 -20   2  -2  379.56   23.10
 -20   2  -2  421.16   26.30
 -20   2  -2  367.26   27.70
 -20   2  -2  398.46   22.50
  20   2   2  410.96   27.50
  22  -2   2  436.76   27.30
  22  -2   2  473.65   31.70
 -22  -2  -2  439.26   33.60
  22  -2   2  433.86   35.00
  22   2   2  480.95   28.80
 -22   2  -2  499.55   31.90
 -22   2  -2  491.35   33.80
  22   2   2  507.85   32.80
 -22   2  -2  457.75   27.50
 -22   2  -2  456.65   28.30
  24  -2   2  333.27   23.20
 -24  -2  -2  327.57   29.30
 -24   2  -2  428.76   28.50
 -24   2  -2  390.86   24.70
 -24   2  -2  426.16   30.80
  24   2   2  410.06   25.10
  24   2   2  419.06   29.50
 -24   2  -2  399.66   24.90
 -26  -2  -2  176.78   19.80
  26  -2   2  156.38   12.10
  26  -2   2  166.18   22.20
 -26   2  -2  142.69   12.70
 -26   2  -2  144.79   13.20
  26   2   2  148.09   18.00
  26   2   2  177.88   14.60
 -26   2  -2  151.78   16.90
 -26   2  -2  156.78   19.70
 -27  -3   2  253.47   23.30
  27  -3  -2  243.68   25.20
  27  -3  -2  272.27   21.60
 -27   3   2  228.28   20.70
 -27   3   2  197.88   20.60
  27   3  -2  216.78   19.40
 -27   3   2  200.18   23.90
  27   3  -2  212.08   23.20
  25  -3  -2  165.58   16.60
 -25  -3   2  149.29   16.00
  25  -3  -2  165.38   20.00
 -25  -3   2  160.78   18.30
  25  -3  -2  139.19   14.60
  25   3  -2  151.78   15.70
 -25   3   2  158.88   16.40
  25   3  -2  143.79   18.00
 -25   3   2  149.69   19.90
 -25   3   2  132.39   16.20
  23  -3  -2  149.69   19.30
 -23  -3   2  159.98   15.90
  23  -3  -2  165.48   15.10
  23  -3  -2  149.49   20.60
 -23  -3   2  167.68   18.00
 -23   3   2  168.78   17.40
 -23   3   2  178.28   16.30
  23   3  -2  185.48   18.90
 -23   3   2  179.28   19.90
  23   3  -2  161.38   15.20
  21  -3  -2  176.88   14.60
  21  -3  -2  191.58   19.80
  21  -3  -2  168.08   16.10
 -21  -3   2  167.48   17.50
  21   3  -2  169.68   16.70
 -21   3   2  161.68   14.00
 -21   3   2  152.08   19.40
  21   3  -2  170.18   18.40
 -21   3   2  186.58   17.00
  21   3  -2  172.38   21.20
 -21   3   2  167.48   15.60
  19  -3  -2  670.73   38.90
  19  -3  -2  658.53   37.30
 -19  -3   2  647.64   40.00
 -19  -3   2  642.24   40.40
 -19   3   2  605.14   36.30
  19   3  -2  620.04   39.30
 -19   3   2  537.45   40.70
  19   3  -2  597.64   39.90
 -19   3   2  622.54   39.30
  19   3  -2  560.74   36.60
 -17  -3   2  667.03   44.10
 -17  -3   2  646.14   41.20
  17  -3  -2  704.83   41.60
 -17  -3   2  645.44   43.80
  17  -3  -2  665.03   43.20
  17  -3  -2  646.34   45.10
  17  -3  -2  678.63   41.70
 -17   3   2  800.22   47.10
 -17   3   2  835.22   41.80
  17   3  -2  838.22   44.80
  17   3  -2  818.22   45.80
  15  -3  -2  694.13   38.10
  15  -3  -2  662.63   39.80
  15  -3  -2  688.53   41.90
  15  -3  -2  688.93   38.00
  15  -3  -2  663.83   45.60
 -15  -3   2  669.13   37.60
 -15  -3   2  659.23   40.10
 -15  -3   2  653.33   42.30
 -15   3   2  608.44   40.30
 -15   3   2  603.34   42.10
  15   3  -2  636.44   39.70
 -15   3   2  644.14   37.60
  15   3  -2  575.24   40.40
  15   3  -2  663.63   38.10
 -13  -3   2 1134.39   62.59
  13  -3  -2 1035.50   62.89
  13  -3  -2 1057.19   64.19
  13  -3  -2 1031.80   60.39
 -13  -3   2 1096.59   59.69
 -13  -3   2 1112.79   60.39
  13  -3  -2 1144.59   61.99
 -13  -3   2 1048.20   61.49
  13  -3  -2 1093.39   59.79
 -13   3   2 1122.69   62.39
 -13   3   2 1042.90   64.09
  13   3  -2 1029.40   61.29
  13   3  -2 1076.29   59.99
  13   3  -2  986.40   62.39
 -13   3   2 1089.79   59.69
  11  -3  -2  817.22   55.09
  11  -3  -2  877.81   51.09
 -11  -3   2  833.12   50.89
  11  -3  -2  866.81   54.29
 -11  -3   2  895.91   51.69
 -11  -3   2  847.72   52.59
 -11   3   2 1028.90   51.59
  11   3  -2  995.50   51.59
  11   3  -2 1049.20   53.19
  11   3  -2  917.71   53.79
 -11   3   2  985.30   56.19
  -9  -3   2   48.90    6.90
   9  -3  -2   48.80    9.30
   9  -3  -2   45.10    8.20
   9  -3  -2   45.10    5.50
   9   3  -2   42.00    6.50
  -9   3   2   36.30    5.20
   9   3  -2   34.10    6.80
  -9   3   2   34.60    4.30
  -9   3   2   50.39    7.60
  -9   3   2   33.60    6.70
   9   3  -2   33.10    5.30
  -9   3   2   32.90    8.00
  -7  -3   2  997.70   52.59
   7  -3  -2  973.80   55.99
   7  -3  -2  990.80   52.09
  -7  -3   2 1041.30   53.19
  -7   3   2  921.61   54.09
  -7   3   2  834.52   50.89
  -7   3   2  935.81   56.49
   7   3  -2  899.61   51.89
  -7   3   2  929.61   52.09
   7   3  -2  891.91   52.39
  -7   3   2  913.51   53.79
   7   3  -2  926.31   53.79
  -5  -3   2 1257.87   63.59
   5  -3  -2 1213.98   63.39
  -5  -3   2 1165.68   63.29
   5  -3  -2 1199.48   67.09
   5   3  -2 1083.39   64.59
   5   3  -2 1123.19   62.79
  -5   3   2 1120.69   62.99
   5   3  -2 1137.49   63.09
  -5   3   2 1076.69   64.49
  -5   3   2 1150.48   65.19
  -5   3   2 1069.59   66.49
  -3  -3   2 1899.01  106.09
  -3  -3   2 1894.91  109.69
  -3  -3   2 2052.69  106.29
   3  -3  -2 1989.30  109.79
   3  -3  -2 1938.51  105.99
  -3   3   2 2014.10  109.89
   3   3  -2 2021.20  107.49
  -3   3   2 1922.61  112.09
   3   3  -2 1928.01  105.69
   3   3  -2 1953.60  105.79
   3   3  -2 1964.00  106.09
  -3   3   2 1935.51  106.19
   1  -3  -2 2447.35  134.39
   1  -3  -2 2372.96  131.29
  -1  -3   2 2452.45  131.29
  -1  -3   2 2448.26  131.29
  -1  -3   2 2455.65  135.19
  -1   3   2 2371.76  133.09
   1   3  -2 2313.47  130.09
  -1   3   2 2431.46  134.19
   1   3  -2 2507.05  130.69
  -1   3   2 2423.36  131.19
   1   3  -2 2437.36  131.29
   1   3  -2 2514.55  132.09
   1  -3   2  243.48   15.70
   1  -3   2  232.98   15.40
  -1  -3  -2  225.08   18.10
  -1  -3  -2  217.48   15.70
   1  -3   2  225.38   18.50
   1   3   2  257.37   18.50
   1   3   2  273.57   15.90
  -1   3  -2  263.17   16.20
  -1   3  -2  265.67   16.40
   3  -3   2  833.72   46.80
  -3  -3  -2  781.22   44.00
   3  -3   2  829.32   43.50
  -3  -3  -2  781.32   45.80
   3  -3   2  855.11   44.00
   3   3   2  710.73   43.30
   3   3   2  669.13   43.00
  -3   3  -2  724.13   43.10
  -3   3  -2  744.23   44.50
   5  -3   2 1659.93   94.09
   5  -3   2 1420.56   87.19
   5  -3   2 1453.05   87.69
  -5  -3  -2 1387.26   87.89
   5  -3   2 1547.85   90.29
   5   3   2 1723.83   87.49
   5   3   2 1740.43   87.29
  -5   3  -2 1746.23   87.09
  -5   3  -2 1702.83   89.19
   7  -3   2 1866.51   98.59
  -7  -3  -2 1739.33   97.19
   7  -3   2 1749.22  101.19
   7  -3   2 1809.42   99.29
  -7  -3  -2 1753.42   99.39
  -7  -3  -2 1714.93  100.29
  -7   3  -2 1917.91  100.59
  -7   3  -2 1799.32   96.69
  -7   3  -2 1783.62   97.49
   7   3   2 1796.32   98.09
  -7   3  -2 1893.01  100.19
   7   3   2 1758.32  100.49
  -9  -3  -2  387.16   28.60
   9  -3   2  374.46   29.10
  -9  -3  -2  393.76   25.80
   9   3   2  455.25   29.60
  -9   3  -2  471.75   26.00
  -9   3  -2  475.65   27.10
  -9   3  -2  484.35   29.20
   9   3   2  463.95   26.90
  -9   3  -2  461.55   24.80
  -9   3  -2  451.15   25.30
 -11  -3  -2  774.52   45.20
 -11  -3  -2  740.23   45.20
  11  -3   2  807.82   46.90
 -11  -3  -2  772.92   45.80
 -11   3  -2  748.43   41.10
 -11   3  -2  774.12   45.70
  11   3   2  744.53   43.00
 -11   3  -2  699.43   42.00
 -11   3  -2  738.53   42.10
  11   3   2  709.73   45.60
  13  -3   2   39.40    8.80
 -13   3  -2   21.40    5.20
 -13   3  -2   18.70    3.50
 -13   3  -2   19.00    7.40
  13   3   2   15.00    5.30
 -13   3  -2   16.40    4.20
  13   3   2   15.10    7.70
 -15   3  -2  359.06   22.20
 -15   3  -2  369.06   26.00
  15   3   2  348.77   24.90
 -15   3  -2  337.27   22.70
 -15   3  -2  332.37   20.80
  15   3   2  353.56   25.70
  15   3   2  319.57   22.10
  17   3   2  128.79   15.20
 -17   3  -2  108.39    9.30
 -17   3  -2  106.79    9.20
  17   3   2  110.79   11.80
  17   3   2  106.99   13.80
 -17   3  -2  124.19   15.00
 -17   3  -2  113.79   11.10
  19  -3   2  338.97   23.10
  19  -3   2  356.96   28.10
  19   3   2  306.57   25.00
  19   3   2  298.67   21.40
 -19   3  -2  300.97   19.30
 -19   3  -2  340.77   25.70
 -19   3  -2  277.77   19.30
 -19   3  -2  308.77   21.70
 -21   3  -2  217.08   21.90
 -21   3  -2  241.28   18.80
  21   3   2  241.98   21.70
  21   3   2  268.17   18.30
 -21   3  -2  221.18   15.70
 -21   3  -2  229.08   16.00
  23   3   2  145.69   14.20
 -23   3  -2  140.29   18.20
 -23   3  -2  131.49   11.40
 -23   3  -2  139.09   14.80
  23   3   2  131.19   17.70
 -23   3  -2  116.39   10.60
 -22  -4   2  144.39   17.80
 -22  -4   2  162.78   15.80
  22  -4  -2  156.58   13.70
  22  -4  -2  136.59   20.00
  22   4  -2  181.18   20.50
  22   4  -2  187.28   16.70
 -22   4   2  192.48   21.10
 -22   4   2  170.78   17.20
  20  -4  -2  294.17   19.30
  20  -4  -2  313.47   20.10
  20  -4  -2  303.37   27.10
 -20  -4   2  311.97   22.50
 -20  -4   2  322.77   24.60
 -20   4   2  291.67   23.90
  20   4  -2  310.17   26.00
  20   4  -2  292.47   21.80
 -20   4   2  275.47   26.30
  18  -4  -2  163.58   19.40
  18  -4  -2  170.58   12.30
 -18  -4   2  152.48   14.30
  18  -4  -2  170.68   13.50
 -18  -4   2  169.88   16.40
 -18   4   2  122.99   18.20
  18   4  -2  122.79   14.40
 -16  -4   2  207.58   15.60
 -16  -4   2  220.48   17.70
  16  -4  -2  204.08   20.30
  16  -4  -2  204.48   13.20
  16   4  -2  180.88   16.00
 -16   4   2  169.48   16.40
 -16   4   2  158.88   25.90
  16   4  -2  187.08   19.00
  16   4  -2  180.78   16.60
 -16   4   2  168.98   13.60
 -16   4   2  178.68   17.20
 -14   4   2   64.69    7.10
 -14   4   2   71.59   10.90
  14   4  -2   71.29   10.10
  14   4  -2   56.89    8.40
  14   4  -2   67.29   11.60
 -14   4   2   82.89    9.30
 -14   4   2   65.19   11.80
  12  -4  -2  713.73   44.20
  12  -4  -2  775.22   40.00
 -12  -4   2  743.13   43.20
 -12   4   2  716.13   40.30
 -12   4   2  745.23   47.20
 -12   4   2  728.13   44.70
  12   4  -2  703.23   42.00
  12   4  -2  693.53   44.80
 -12   4   2  689.73   41.60
  12   4  -2  713.83   42.90
 -10  -4   2  850.11   57.19
 -10   4   2 1026.50   56.79
 -10   4   2 1058.99   59.59
 -10   4   2 1009.50   61.79
  10   4  -2 1048.30   56.89
  10   4  -2 1088.79   57.59
  10   4  -2  992.30   59.69
  -8  -4   2  991.30   58.39
  -8  -4   2  995.90   58.59
  -8  -4   2 1032.50   57.69
  -8   4   2 1023.80   62.59
   8   4  -2 1075.09   57.99
   8   4  -2  987.50   60.29
  -8   4   2 1061.29   60.59
   8   4  -2 1080.09   57.89
  -6  -4   2  504.35   31.70
  -6  -4   2  517.65   33.00
   6  -4  -2  492.85   36.40
  -6  -4   2  624.64   40.20
   6   4  -2  573.84   32.60
  -6   4   2  590.14   35.50
  -6   4   2  560.04   37.20
   6   4  -2  587.94   35.30
   6   4  -2  557.64   31.70
  -6   4   2  544.85   33.50
   4  -4  -2  400.76   29.60
  -4  -4   2  410.86   25.40
   4  -4  -2  382.16   23.70
  -4  -4   2  442.06   34.30
  -4  -4   2  397.26   24.20
   4  -4  -2  382.86   23.30
  -4   4   2  431.46   27.70
   4   4  -2  416.06   23.50
   4   4  -2  424.26   25.00
  -4   4   2  427.06   26.20
   4   4  -2  435.16   27.20
  -4   4   2  429.46   29.60
  -2  -4   2  812.72   46.40
   2  -4  -2  795.22   46.10
   2  -4  -2  795.92   51.19
  -2  -4   2  833.02   47.60
  -2  -4   2  789.02   51.29
  -2   4   2  858.91   51.19
  -2   4   2  833.72   50.09
   2   4  -2  870.81   46.80
   2   4  -2  859.01   47.50
   2   4  -2  873.51   49.00
  -2   4   2  840.62   49.70
   0  -4   2  411.16   28.00
   0  -4   2  414.26   26.90
   0  -4  -2  394.16   31.00
   0   4  -2  514.65   27.50
   0   4   2  488.55   31.50
   0   4  -2  506.95   28.60
   0   4   2  473.45   30.40
   0   4  -2  500.75   29.40
   0   4   2  505.95   29.70
  -2  -4  -2  575.34   41.10
   2  -4   2  613.24   37.20
   2  -4   2  599.24   38.80
  -2  -4  -2  625.14   37.90
   2   4   2  723.83   38.50
  -2   4  -2  745.93   39.30
  -2   4  -2  728.93   37.40
  -4  -4  -2  917.01   49.30
  -4   4  -2  734.63   46.50
  -4   4  -2  730.93   45.30
   6  -4   2  340.87   21.10
  -6  -4  -2  332.47   23.10
   6  -4   2  364.16   25.20
  -6   4  -2  275.27   21.40
   6   4   2  260.97   22.40
  -6   4  -2  299.07   19.60
   6   4   2  266.47   19.80
  -6   4  -2  275.47   19.60
  -8   4  -2   37.40    4.80
  -8   4  -2   42.40    6.30
  -8   4  -2   34.20    8.50
  -8   4  -2   42.40    6.60
   8   4   2   36.40    6.90
   8   4   2   32.60    9.20
  10  -4   2  274.97   22.00
 -10  -4  -2  263.17   19.80
 -10   4  -2  226.18   20.20
  10   4   2  226.18   17.40
 -10   4  -2  200.18   18.40
 -12  -4  -2  300.97   21.40
  12  -4   2  321.67   24.10
 -12   4  -2  260.67   16.70
 -12   4  -2  237.98   17.90
  12   4   2  268.07   22.70
 -12   4  -2  262.77   22.30
  12   4   2  248.28   24.40
 -14  -4  -2  478.55   31.40
  14  -4   2  482.65   33.40
  14  -4   2  457.75   35.00
 -14   4  -2  440.66   26.30
  14   4   2  454.85   29.00
 -14   4  -2  454.15   32.60
 -14   4  -2  407.46   27.30
  14   4   2  466.55   32.60
 -16  -4  -2  428.16   31.00
  16  -4   2  419.06   32.10
  16  -4   2  427.66   34.80
  16   4   2  452.55   28.40
 -16   4  -2  452.55   32.90
 -16   4  -2  427.56   25.80
  16   4   2  462.55   32.70
 -16   4  -2  428.16   25.60
 -16   4  -2  449.86   26.60
 -18  -4  -2  151.78   18.70
  18  -4   2  174.58   24.60
  18  -4   2  195.28   23.70
 -18   4  -2  203.08   21.00
  18   4   2  191.08   17.10
 -18   4  -2  204.98   13.90
 -18   4  -2  194.58   13.70
 -18   4  -2  182.28   13.50
  18   4   2  201.38   20.90
 -20  -4  -2  211.68   20.40
  20  -4   2  217.68   24.30
 -20   4  -2  166.28   13.80
 -20   4  -2  176.58   14.50
  20   4   2  187.98   20.70
 -20   4  -2  163.08   12.90
 -20   4  -2  176.48   21.10
  20   4   2  175.18   16.80
  17  -5  -2  179.68   18.90
 -17  -5   2  188.38   19.20
 -17   5   2  228.18   23.90
  17   5  -2  271.67   23.90
  17   5  -2  257.97   19.60
 -17   5   2  245.18   21.10
 -15  -5   2  239.08   19.40
  15  -5  -2  266.77   22.10
 -15  -5   2  248.08   20.20
  15   5  -2  250.37   19.90
 -15   5   2  237.58   21.60
 -15   5   2  240.98   24.60
  15   5  -2  258.77   19.60
  15   5  -2  247.18   23.50
  13  -5  -2  292.97   22.90
 -13   5   2  211.08   20.20
 -13   5   2  224.48   23.00
  13   5  -2  209.88   17.80
  13   5  -2  202.08   21.00
  11  -5  -2  107.09   15.90
 -11  -5   2  108.69    9.90
 -11  -5   2  103.99   11.70
  11   5  -2  103.59   15.60
  11   5  -2  101.79   10.70
 -11   5   2  113.49   17.20
  11   5  -2  111.29   12.90
 -11   5   2  101.39   14.50
  -9  -5   2  311.47   28.70
  -9  -5   2  246.68   19.90
  -9  -5   2  245.68   17.50
  -9   5   2  292.57   25.00
   9   5  -2  271.87   22.90
  -9   5   2  292.07   22.80
   9   5  -2  298.27   18.40
   9   5  -2  318.27   20.70
  -7  -5   2  143.89   13.30
  -7  -5   2  155.28   11.00
  -7  -5   2  144.09   18.70
  -7   5   2  150.98   16.40
   7   5  -2  157.38   16.40
  -7   5   2  182.08   23.50
   7   5  -2  157.88   14.40
  -5  -5   2  113.29    8.80
  -5  -5   2   96.79   14.80
  -5  -5   2  104.39   11.40
  -5   5   2  149.79   15.30
  -5   5   2  145.29   17.40
  -3  -5   2  156.38   18.20
  -3  -5   2  151.78   12.90
   3   5  -2  151.38   15.10
  -3   5   2  126.79   15.20
   3   5  -2  154.68   13.40
  -3   5   2  145.29   17.50
  -1  -5   2   73.39    9.80
  -1  -5   2   81.59   14.50
  -1  -5   2   82.59   10.20
  -1   5   2  100.19   14.70
  -1   5   2  106.29   14.40
  -1   5   2  105.49   10.90
   1   5  -2  101.59   10.80
   1  -5   2  280.87   21.20
   1  -5   2  273.27   25.40
  -1  -5  -2  291.07   18.80
  -1   5  -2  345.57   22.10
   1   5   2  329.77   24.60
  -1   5  -2  304.07   22.10
   1   5   2  305.27   21.90
  -1   5  -2  346.77   20.90
  -1   5  -2  330.27   22.60
   3  -5   2  308.37   26.80
   3  -5   2  313.77   22.40
  -3  -5  -2  321.17   20.50
   3   5   2  312.27   24.70
  -3   5  -2  318.37   22.40
   3   5   2  338.37   26.30
   3   5   2  318.47   22.40
  -3   5  -2  350.36   21.20
  -3   5  -2  336.57   23.10
  -3   5  -2  312.67   22.70
  -5  -5  -2  183.88   14.30
   5  -5   2  175.08   15.40
   5  -5   2  169.28   20.40
  -5   5  -2  159.98   12.90
  -5   5  -2  183.48   16.50
   5   5   2  165.08   18.90
  -5   5  -2  195.68   15.60
   5   5   2  188.98   15.80
  -5   5  -2  182.18   15.30
  -5   5  -2  187.88   13.90
  -7  -5  -2  649.74   41.40
   7  -5   2  654.53   46.90
   7  -5   2  644.34   42.40
   7   5   2  717.13   46.00
   7   5   2  724.53   42.00
  -7   5  -2  727.63   41.90
  -7   5  -2  660.03   39.90
  -7   5  -2  744.03   42.00
  -7   5  -2  763.02   44.20
   9  -5   2  361.46   28.30
   9  -5   2  321.97   23.30
  -9  -5  -2  331.17   22.60
  -9   5  -2  292.67   21.30
  -9   5  -2  298.47   21.20
   9   5   2  302.37   22.20
  -9   5  -2  309.27   24.90
   9   5   2  313.97   26.10
  -9   5  -2  279.87   19.80
  11   5   2  185.08   16.10
 -11   5  -2  169.68   18.30
  11   5   2  163.58   19.20
 -11   5  -2  170.88   12.70
 -11   5  -2  159.18   13.70
 -11   5  -2  151.18   14.00
 -13  -5  -2  162.88   16.60
 -13  -5  -2  168.38   10.30
  13  -5   2  151.88   19.40
  13   5   2  121.69   15.00
  13   5   2  127.19   18.20
 -13   5  -2  120.29   11.40
 -13   5  -2  140.39   20.50
 -13   5  -2  118.59   14.40
 -13   5  -2  146.29   12.80
 -30   0   3  130.29   17.50
  30   0  -3  152.28   18.60
 -30   0   3  149.59   18.50
  30   0  -3  156.58   20.80
  30   0  -3  167.68   15.10
  28   0  -3   69.59   15.20
 -28   0   3   52.49   11.10
 -28   0   3   59.19   13.60
 -28   0   3   47.30   12.20
  28   0  -3   59.19   12.70
  28   0  -3   54.19    8.80
  26   0  -3   19.30    6.60
  26   0  -3   24.30    8.90
 -26   0   3   16.50    8.80
 -26   0   3   15.80   11.50
 -26   0   3   25.80    8.90
 -24   0   3  510.25   31.30
  24   0  -3  503.85   34.70
 -24   0   3  511.55   35.10
  24   0  -3  502.85   31.50
 -24   0   3  497.55   34.20
 -24   0   3  571.74   34.90
  22   0  -3  113.69   14.00
  22   0  -3  121.99   11.70
 -22   0   3  118.19   13.50
 -22   0   3  106.59   13.10
 -22   0   3  126.19   12.40
 -22   0   3  117.69   13.30
 -20   0   3 1146.59   69.39
 -20   0   3 1243.68   68.99
 -20   0   3 1184.18   68.69
  20   0  -3 1210.78   66.39
  20   0  -3 1175.68   69.09
 -20   0   3 1209.78   66.39
  20   0  -3 1168.68   69.09
  18   0  -3  965.10   53.09
 -18   0   3 1014.40   55.69
 -18   0   3  901.11   55.89
  18   0  -3  896.41   55.29
  18   0  -3  952.90   55.69
 -18   0   3  955.10   52.99
 -18   0   3  957.70   55.09
 -18   0   3  925.91   51.29
 -16   0   3 1356.56   75.09
  16   0  -3 1342.37   75.19
  16   0  -3 1408.26   77.69
 -16   0   3 1325.27   73.89
 -16   0   3 1450.45   77.49
 -16   0   3 1419.06   77.89
 -16   0   3 1329.27   76.79
  16   0  -3 1329.77   77.39
  14   0  -3   23.20    6.80
 -14   0   3   24.40    6.50
  14   0  -3   20.30    5.00
  14   0  -3   24.50    5.70
 -14   0   3   31.70    6.30
 -14   0   3   23.20    3.30
 -14   0   3   18.50    4.80
 -14   0   3   19.50    3.90
  14   0  -3   21.60    4.30
 -12   0   3 1041.70   58.39
  12   0  -3 1029.60   60.79
 -12   0   3 1012.20   56.69
  12   0  -3 1025.10   57.19
 -12   0   3 1106.99   59.09
  12   0  -3 1052.69   58.29
  12   0  -3 1015.10   58.99
 -12   0   3 1027.30   57.69
 -10   0   3 3026.00  153.18
 -10   0   3 2917.31  151.78
  10   0  -3 2789.02  151.78
 -10   0   3 2577.84  151.58
 -10   0   3 2788.72  154.48
  10   0  -3 2750.52  152.68
 -10   0   3 3003.30  153.58
  10   0  -3 2656.73  153.48
  10   0  -3 2864.31  154.48
  10   0  -3 2891.31  151.78
   8   0  -3 3740.63  207.38
   8   0  -3 4043.00  209.78
   8   0  -3 3852.21  208.78
  -8   0   3 3868.31  208.18
  -8   0   3 3708.03  206.88
  -8   0   3 3753.52  207.38
   8   0  -3 3884.31  207.98
  -8   0   3 4125.79  208.68
   8   0  -3 3857.11  207.08
   6   0  -3 2431.96  140.19
   6   0  -3 2641.74  139.69
   6   0  -3 2515.45  141.69
  -6   0   3 2573.94  139.49
  -6   0   3 2634.84  140.49
  -6   0   3 2609.64  140.69
   6   0  -3 2718.23  140.69
  -6   0   3 2677.23  140.99
   6   0  -3 2632.84  141.09
   4   0  -3  174.78   12.00
  -4   0   3  191.68   11.80
  -4   0   3  165.68   12.20
  -4   0   3  172.18   10.70
   4   0  -3  182.38   11.50
   2   0  -3 1313.37   69.39
  -2   0   3 1334.57   70.29
   2   0  -3 1238.08   70.29
  -2   0   3 1324.67   71.89
   2   0  -3 1278.47   69.19
  -2   0   3 1280.17   69.19
   2   0  -3 1245.58   70.89
   2   0  -3 1275.67   69.99
   0   0  -3 5081.99  263.97
   0   0  -3 5181.78  264.37
   0   0   3 4994.50  263.97
   0   0   3 4712.93  263.47
   0   0  -3 4797.92  263.47
   0   0  -3 4934.61  263.17
   0   0  -3 5140.09  264.27
   0   0  -3 4804.42  265.27
   0   0   3 4797.52  262.87
   2   0   3 1017.60   53.79
   2   0   3  962.30   55.59
   2   0   3  999.40   53.79
   2   0   3 1028.50   54.79
  -2   0  -3  997.30   55.09
  -2   0  -3  982.30   54.09
   2   0   3  997.20   55.09
  -2   0  -3  996.20   55.49
  -2   0  -3 1054.79   56.69
   4   0   3 1293.67   73.09
   4   0   3 1364.36   72.09
  -4   0  -3 1333.87   71.29
  -4   0  -3 1325.57   72.89
  -4   0  -3 1311.17   73.99
   4   0   3 1337.07   73.59
  -6   0  -3 9284.27  482.65
   6   0   3 9184.88  483.45
  -6   0  -3 9999.00  486.85
  -6   0  -3 8672.33  485.35
   6   0   3 8850.71  483.35
   6   0   3 9290.67  484.95
   6   0   3 8109.39  484.65
  -6   0  -3 9193.98  484.55
   8   0   3 1786.62   98.79
   8   0   3 1777.52   96.79
  -8   0  -3 1785.02   95.99
  -8   0  -3 1857.21  102.09
   8   0   3 1768.12   98.89
  -8   0  -3 1766.92   97.99
  10   0   3  340.47   20.50
  10   0   3  386.06   23.50
 -10   0  -3  345.27   19.70
 -10   0  -3  344.17   22.90
 -10   0  -3  350.26   21.90
  10   0   3  319.57   22.50
 -10   0  -3  331.17   22.70
 -12   0  -3 1409.66   79.99
  12   0   3 1359.86   77.09
 -12   0  -3 1445.26   76.19
  12   0   3 1463.65   80.39
 -12   0  -3 1362.76   79.39
 -14   0  -3  202.98   13.30
 -14   0  -3  199.28   16.60
  14   0   3  206.08   17.40
  14   0   3  194.48   13.80
 -16   0  -3  568.24   32.40
  16   0   3  574.94   37.80
  16   0   3  536.15   33.50
 -16   0  -3  619.84   36.90
  18   0   3 1409.56   79.79
 -18   0  -3 1468.85   82.99
  18   0   3 1437.46   84.19
 -18   0  -3 1429.06   78.39
 -20   0  -3   71.39    7.90
  20   0   3   68.69   13.10
 -20   0  -3   79.19   12.90
  20   0   3   62.49    9.10
 -22   0  -3  251.17   22.50
 -22   0  -3  263.67   18.20
  22   0   3  252.67   25.00
  22   0   3  261.97   19.00
 -24   0  -3  192.28   16.20
 -24   0  -3  161.88   18.40
  24   0   3  159.68   14.80
  24   0   3  148.79   20.80
 -24   0  -3  160.48   18.20
  26   0   3  169.78   16.00
 -26   0  -3  185.28   19.80
 -26   0  -3  181.08   20.30
  26   0   3  177.18   23.00
 -31  -1   3  132.59   17.30
 -31  -1   3  117.79   18.40
  31  -1  -3  133.59   20.60
  31  -1  -3  155.78   16.60
  31  -1  -3  139.09   18.50
 -31  -1   3  137.99   11.00
  29  -1  -3  314.27   21.00
 -29  -1   3  287.17   19.10
 -29  -1   3  266.27   25.00
  29  -1  -3  287.37   25.20
  29  -1  -3  290.07   27.60
 -29  -1   3  320.57   25.00
 -29   1   3  294.37   24.90
  29   1  -3  318.87   26.60
  29   1  -3  283.47   21.80
 -29   1   3  283.97   25.80
 -29   1   3  312.17   25.70
  27  -1  -3  472.05   33.40
  27  -1  -3  473.15   29.20
 -27  -1   3  454.55   28.10
 -27  -1   3  438.66   31.90
  27  -1  -3  432.56   34.40
 -27  -1   3  420.46   33.10
  27   1  -3  504.45   33.30
  27   1  -3  499.95   34.00
 -27   1   3  495.95   33.30
 -27   1   3  498.55   34.30
  25  -1  -3  477.95   29.10
 -25  -1   3  478.55   32.50
 -25  -1   3  461.25   31.70
 -25  -1   3  439.06   33.10
  25  -1  -3  493.65   33.40
  25  -1  -3  476.95   34.00
 -23  -1   3  514.45   36.90
  23  -1  -3  566.44   36.50
  23  -1  -3  550.04   37.10
 -23  -1   3  543.35   36.00
  23  -1  -3  548.75   32.70
 -23  -1   3  517.25   34.70
 -23  -1   3  529.55   32.30
  23  -1  -3  558.14   36.90
 -23   1   3  587.54   36.30
 -23   1   3  562.84   36.70
  23   1  -3  563.34   36.80
 -23   1   3  547.95   36.00
  23   1  -3  520.05   33.00
 -23   1   3  558.44   33.00
  21  -1  -3  223.28   17.80
 -21  -1   3  202.88   18.20
  21  -1  -3  230.28   19.10
  21  -1  -3  197.98   18.20
  21  -1  -3  215.38   18.30
  21  -1  -3  199.78   15.10
 -21  -1   3  226.58   17.90
 -21  -1   3  212.08   16.50
 -21  -1   3  216.48   14.60
  21   1  -3  201.88   22.30
 -21   1   3  200.58   17.60
 -21   1   3  199.98   14.90
  21   1  -3  186.18   18.10
 -21   1   3  200.18   17.70
  21   1  -3  184.08   15.20
 -21   1   3  178.88   17.80
  19  -1  -3  431.66   29.00
 -19  -1   3  424.66   26.50
 -19  -1   3  442.86   26.60
  19  -1  -3  425.86   29.60
  19  -1  -3  419.26   29.40
  19  -1  -3  454.45   26.70
 -19  -1   3  434.26   28.90
  19  -1  -3  434.56   29.60
 -19  -1   3  437.16   29.60
 -19  -1   3  418.66   27.70
 -19   1   3  439.56   29.40
 -19   1   3  456.85   26.80
  19   1  -3  435.26   29.60
  19   1  -3  440.16   26.90
 -19   1   3  473.25   29.60
 -19   1   3  454.05   29.90
  19   1  -3  474.25   29.90
 -17  -1   3  728.53   44.70
 -17  -1   3  745.13   42.20
  17  -1  -3  746.13   44.80
  17  -1  -3  751.72   42.00
 -17  -1   3  737.23   41.80
 -17  -1   3  716.83   42.90
  17  -1  -3  727.33   44.50
  17  -1  -3  742.63   44.20
  17  -1  -3  743.33   44.90
  15  -1  -3  212.58   16.40
 -15  -1   3  214.58   15.20
 -15  -1   3  232.48   16.60
  15  -1  -3  227.08   17.50
  15  -1  -3  223.38   17.30
 -15  -1   3  214.08   14.80
  15  -1  -3  217.48   16.60
  15  -1  -3  214.78   14.70
 -15  -1   3  225.68   14.50
 -15  -1   3  216.68   16.90
 -15   1   3  210.48   17.00
 -15   1   3  223.48   17.10
 -15   1   3  250.67   17.20
  15   1  -3  214.78   16.80
  15   1  -3  218.58   14.70
 -15   1   3  234.18   14.70
  15   1  -3  202.08   16.60
  13  -1  -3  242.68   17.00
 -13  -1   3  248.78   17.60
  13  -1  -3  269.47   18.50
 -13  -1   3  260.87   17.40
 -13  -1   3  267.07   15.60
  13  -1  -3  261.97   15.90
 -13  -1   3  273.27   16.40
 -13  -1   3  276.67   16.20
  13  -1  -3  261.77   21.90
  13  -1  -3  275.67   18.50
 -13   1   3  214.18   17.40
 -13   1   3  228.98   19.90
 -13   1   3  221.48   15.50
  13   1  -3  221.68   17.40
  13   1  -3  214.38   15.60
 -13   1   3  213.98   17.60
  11  -1  -3 2485.25  142.49
  11  -1  -3 2571.74  143.29
 -11  -1   3 2498.35  143.39
  11  -1  -3 2574.84  144.79
 -11  -1   3 2547.45  144.59
  11  -1  -3 2454.95  144.29
 -11  -1   3 2470.65  142.49
 -11  -1   3 2684.23  145.09
  11  -1  -3 2428.56  144.39
 -11  -1   3 2581.14  142.19
  11  -1  -3 2544.95  141.59
 -11   1   3 2847.02  145.29
  11   1  -3 2811.02  144.89
 -11   1   3 2927.21  144.79
  11   1  -3 2926.11  142.59
 -11   1   3 2867.61  143.09
  11   1  -3 2813.22  146.39
  -9  -1   3 1436.36   76.89
  -9  -1   3 1405.36   76.89
  -9  -1   3 1471.55   79.49
  -9  -1   3 1469.95   78.39
   9  -1  -3 1404.36   77.29
   9  -1  -3 1346.57   77.49
  -9  -1   3 1413.86   78.59
   9  -1  -3 1438.56   76.99
   9  -1  -3 1419.26   79.29
   9  -1  -3 1412.86   79.49
   9  -1  -3 1419.66   79.19
  -7  -1   3 1775.62   94.49
   7  -1  -3 1772.42   94.89
  -7  -1   3 1911.11   96.09
   7  -1  -3 1815.12   97.09
   7  -1  -3 1820.62   95.09
  -7  -1   3 1829.52   96.49
  -7  -1   3 1783.42   94.49
   7  -1  -3 1838.32   97.29
   7  -1  -3 1753.62   96.99
   7   1  -3 1602.44   95.89
   7   1  -3 1729.23   94.69
  -7   1   3 1740.63   96.69
  -7   1   3 1725.13   97.39
  -7   1   3 1671.83   94.89
   7   1  -3 1609.74   96.69
  -5  -1   3 3628.64  182.98
   5  -1  -3 3466.95  181.68
  -5  -1   3 3642.74  181.78
   5  -1  -3 3503.65  182.28
   5  -1  -3 3677.33  184.28
   5  -1  -3 3568.04  184.28
  -5   1   3 3221.18  182.18
   5   1  -3 3183.48  181.88
  -5   1   3 3334.27  185.38
   5   1  -3 3189.78  183.58
   5   1  -3 3167.68  183.98
  -5   1   3 3275.67  183.68
  -3  -1   3 3219.08  195.48
  -3  -1   3 3142.49  193.68
  -3  -1   3 3745.93  197.28
   3  -1  -3 3137.89  195.88
   3   1  -3 3925.21  194.08
   3   1  -3 3767.02  195.68
  -3   1   3 3894.71  195.98
  -3   1   3 3860.01  196.88
  -3   1   3 3805.22  195.68
   3   1  -3 3896.11  195.08
   3   1  -3 3606.64  196.28
   3   1  -3 3535.15  193.78
  -3   1   3 3763.62  194.48
  -1  -1   3 6355.36  357.36
  -1  -1   3 6632.44  358.66
   1  -1  -3 6300.27  359.06
   1  -1  -3 6446.35  357.56
   1   1  -3 6738.43  357.76
   1   1  -3 6451.95  359.46
   1   1  -3 7180.48  358.96
  -1   1   3 6783.62  359.06
  -1   1   3 7133.39  359.76
  -1   1   3 6714.63  357.56
   1   1  -3 7062.49  356.96
   1  -1   3 2728.93  141.19
  -1  -1  -3 2291.87  140.89
  -1  -1  -3 2294.37  139.29
   1  -1   3 2333.37  140.59
   1  -1   3 2372.26  138.69
   1  -1   3 2374.36  141.39
  -1   1  -3 2905.31  141.09
   1   1   3 2781.32  139.39
   1   1   3 2836.42  140.89
  -1   1  -3 2899.91  139.29
  -1   1  -3 2874.81  141.89
   1   1   3 2532.45  140.09
   3  -1   3 3141.79  186.08
  -3  -1  -3 3214.88  186.38
   3  -1   3 3059.19  186.58
   3  -1   3 3103.79  185.78
   3   1   3 3694.53  184.48
  -3   1  -3 3574.84  183.68
   3   1   3 3747.12  185.98
   3   1   3 3436.46  185.38
  -3   1  -3 3665.93  185.78
   3   1   3 3660.13  184.48
  -3   1  -3 3633.54  186.88
   5  -1   3  947.71   52.69
  -5  -1  -3  871.31   51.69
   5  -1   3  938.31   51.99
   5  -1   3  888.41   51.39
  -5  -1  -3  913.41   50.69
  -5   1  -3  940.61   51.79
   5   1   3  867.61   50.69
  -5   1  -3  905.41   51.09
   5   1   3  907.41   49.50
   5   1   3  912.31   49.60
  -5   1  -3  914.91   51.19
  -5   1  -3  900.01   51.89
   7  -1   3 3258.67  168.38
  -7  -1  -3 3296.47  167.18
   7  -1   3 3296.97  169.08
  -7  -1  -3 3346.37  165.88
  -7  -1  -3 3417.76  168.78
  -7   1  -3 2941.61  168.88
   7   1   3 2987.40  165.58
  -7   1  -3 2961.70  170.88
  -7   1  -3 2969.30  167.18
   7   1   3 2907.41  166.98
  -7   1  -3 3009.30  167.48
   7   1   3 2958.40  165.58
   7   1   3 2882.61  167.08
  -9  -1  -3  589.94   36.90
  -9  -1  -3  535.85   33.50
   9  -1   3  498.05   35.90
  -9  -1  -3  506.65   34.30
   9   1   3  632.04   33.00
   9   1   3  627.34   33.00
  -9   1  -3  632.54   36.30
  -9   1  -3  637.64   35.40
  -9   1  -3  620.64   35.80
  -9   1  -3  596.34   34.80
   9   1   3  638.64   35.00
 -11  -1  -3  690.23   45.00
  11  -1   3  746.73   45.40
 -11  -1  -3  754.42   41.90
  11  -1   3  759.82   45.00
  11   1   3  747.13   41.40
 -11   1  -3  818.42   44.40
  11   1   3  770.02   41.60
 -11   1  -3  763.02   40.80
 -11   1  -3  717.83   44.20
  11   1   3  749.23   43.60
 -13  -1  -3  110.69    9.80
  13  -1   3  122.09   13.80
 -13  -1  -3  110.69   12.90
 -13   1  -3  156.58   12.90
  13   1   3  135.59    9.30
 -13   1  -3  145.09   13.40
 -13   1  -3  134.89    8.70
  13   1   3  148.29   11.90
 -13   1  -3  149.39   14.90
  13   1   3  133.09    9.50
  15  -1   3 1028.60   64.69
 -15  -1  -3  966.60   59.99
 -15  -1  -3  950.10   63.49
  15   1   3 1120.69   62.29
  15   1   3 1118.99   59.59
 -15   1  -3 1120.09   59.29
 -15   1  -3 1121.69   63.89
  15   1   3 1183.38   60.79
 -15   1  -3 1204.58   63.39
  17   1   3 1023.80   54.99
  17   1   3 1047.00   57.89
 -17   1  -3  987.60   59.39
  17   1   3  972.20   54.59
 -17   1  -3  976.00   58.59
 -17   1  -3  981.30   54.59
 -17   1  -3  987.80   55.49
 -19   1  -3  118.29    9.40
 -19   1  -3  116.29   10.30
 -19   1  -3  124.59   14.30
  19   1   3  130.29   13.20
  19   1   3  116.39    9.30
  19   1   3  130.09   10.10
 -19   1  -3  134.09   14.90
  19   1   3  127.29   16.20
  21  -1   3  198.28   21.80
 -21  -1  -3  185.78   14.90
 -21  -1  -3  215.38   20.70
 -21   1  -3  196.98   13.90
  21   1   3  238.58   14.40
  21   1   3  225.98   17.80
 -21   1  -3  192.08   18.90
  21   1   3  217.08   21.90
  23  -1   3  384.46   33.90
 -23  -1  -3  405.26   32.50
  23   1   3  471.75   26.10
 -23   1  -3  456.55   31.50
  23   1   3  435.16   34.50
  23   1   3  420.56   33.80
 -23   1  -3  457.45   26.40
 -23   1  -3  463.35   32.90
  25  -1   3  189.78   24.20
 -25  -1  -3  210.48   22.00
 -25   1  -3  227.08   20.90
  25   1   3  218.88   24.30
 -25   1  -3  212.68   15.30
  25   1   3  220.58   14.10
  25   1   3  222.58   14.80
 -25   1  -3  234.08   22.70
  25   1   3  221.78   19.60
 -30  -2   3  230.48   24.90
 -30  -2   3  216.08   22.20
 -30  -2   3  244.88   20.30
  30  -2  -3  247.98   23.60
  30  -2  -3  253.67   26.40
  30  -2  -3  264.47   19.10
  30   2  -3  319.87   22.10
  30   2  -3  323.97   27.00
 -30   2   3  301.37   27.00
 -30   2   3  314.67   25.50
 -30   2   3  307.67   24.80
 -28  -2   3  548.85   37.00
  28  -2  -3  552.64   38.00
 -28  -2   3  559.34   35.10
  28  -2  -3  548.55   33.40
  28  -2  -3  536.95   40.00
 -28  -2   3  545.55   39.40
 -28   2   3  548.55   43.00
  28   2  -3  589.94   35.60
 -28   2   3  532.95   38.00
  28   2  -3  569.34   40.20
 -28   2   3  559.04   40.40
  26  -2  -3  140.49   17.50
 -26  -2   3  154.58   18.60
  26  -2  -3  153.38   19.20
 -26  -2   3  155.28   15.30
 -26  -2   3  162.68   16.50
  26  -2  -3  189.68   14.30
 -26   2   3  184.28   20.10
  26   2  -3  185.18   15.90
 -26   2   3  217.18   19.20
 -24  -2   3  299.07   27.90
 -24  -2   3  285.37   21.70
  24  -2  -3  312.57   25.00
  24  -2  -3  294.07   19.60
  24  -2  -3  315.47   24.10
  24  -2  -3  295.07   22.90
 -24   2   3  223.18   27.40
  22  -2  -3  663.73   47.40
  22  -2  -3  612.24   38.30
 -22  -2   3  602.04   37.80
 -22   2   3  494.05   36.00
 -22   2   3  485.25   36.20
 -20  -2   3  344.27   21.40
 -20  -2   3  321.67   20.20
  20  -2  -3  330.57   20.10
  20  -2  -3  346.37   23.70
  20  -2  -3  297.07   24.50
 -20  -2   3  322.47   23.00
  20  -2  -3  329.97   22.60
  20  -2  -3  317.77   24.10
 -20  -2   3  291.47   23.20
  20   2  -3  252.37   23.90
 -20   2   3  253.57   22.00
 -20   2   3  279.47   23.00
  18  -2  -3 1215.48   64.89
  18  -2  -3 1138.79   60.99
  18  -2  -3 1106.09   65.59
  18  -2  -3 1164.68   64.49
 -18  -2   3 1130.39   61.19
  18  -2  -3 1139.59   63.39
 -18  -2   3 1142.39   64.29
 -18  -2   3 1069.09   64.29
 -18  -2   3 1151.08   63.99
  18   2  -3 1034.10   63.79
  18   2  -3 1079.39   61.39
  18   2  -3 1022.00   64.09
 -18   2   3 1020.70   61.19
 -18   2   3 1099.09   63.99
 -18   2   3  959.40   64.99
 -18   2   3 1066.89   63.69
  16  -2  -3 1351.06   74.59
 -16  -2   3 1334.17   72.59
 -16  -2   3 1343.27   72.99
 -16  -2   3 1323.47   74.49
 -16  -2   3 1279.57   75.29
 -16  -2   3 1306.07   74.89
  16  -2  -3 1357.36   75.39
  16  -2  -3 1272.17   75.19
  16  -2  -3 1378.36   72.59
  16  -2  -3 1264.67   76.69
 -16   2   3 1348.67   72.89
 -16   2   3 1371.76   75.49
 -16   2   3 1262.37   76.49
  16   2  -3 1335.87   72.89
  16   2  -3 1305.57   75.19
  16   2  -3 1237.18   74.99
 -14  -2   3 1018.40   60.89
  14  -2  -3 1118.89   66.89
 -14  -2   3 1090.89   63.09
  14  -2  -3 1078.79   60.99
 -14  -2   3 1042.50   63.39
 -14  -2   3 1092.89   60.99
  14  -2  -3 1086.59   62.89
  14  -2  -3 1004.10   64.59
 -14  -2   3 1064.89   62.89
  14  -2  -3  985.00   62.89
  14   2  -3 1176.08   63.79
  14   2  -3 1197.78   63.69
 -14   2   3 1202.98   61.59
 -14   2   3 1138.79   65.19
 -14   2   3 1205.18   64.19
  14   2  -3 1201.38   61.49
 -12  -2   3 1592.44   85.69
 -12  -2   3 1515.55   87.89
  12  -2  -3 1537.15   85.89
  12  -2  -3 1528.35   88.39
 -12  -2   3 1563.84   87.69
  12  -2  -3 1515.65   87.59
 -12  -2   3 1547.45   85.49
  12  -2  -3 1483.85   87.29
  12  -2  -3 1563.54   89.69
 -12  -2   3 1493.35   87.99
  12   2  -3 1771.52   86.29
  12   2  -3 1559.34   88.09
  12   2  -3 1676.03   88.19
 -12   2   3 1731.13   86.29
  10  -2  -3 1251.77   66.59
  10  -2  -3 1199.98   67.89
  10  -2  -3 1258.87   70.29
  10  -2  -3 1223.28   68.99
  10  -2  -3 1169.98   68.19
 -10  -2   3 1224.98   67.99
 -10  -2   3 1222.18   68.79
 -10  -2   3 1267.07   66.29
 -10  -2   3 1191.78   65.69
 -10  -2   3 1217.58   68.59
  10   2  -3 1222.08   66.49
  10   2  -3 1138.69   68.29
 -10   2   3 1190.38   66.69
 -10   2   3 1224.18   71.69
 -10   2   3 1254.17   68.99
 -10   2   3 1224.48   67.49
  10   2  -3 1166.68   68.19
   8  -2  -3   26.80    4.40
   8  -2  -3   24.60    6.10
  -8  -2   3   32.60    5.30
   8  -2  -3   33.00    5.30
  -8  -2   3   35.30    6.40
   8  -2  -3   24.50    5.90
  -8  -2   3   33.10    6.30
  -8  -2   3   35.00    4.00
   8  -2  -3   39.00    6.20
  -6  -2   3  654.53   36.60
  -6  -2   3  666.03   36.60
   6  -2  -3  646.14   36.10
  -6  -2   3  677.93   33.30
   6  -2  -3  593.64   36.70
   6  -2  -3  644.64   34.10
  -6   2   3  550.54   34.00
   6   2  -3  566.14   37.50
   6   2  -3  549.95   33.40
  -6   2   3  579.24   35.70
   6   2  -3  547.95   34.80
  -6   2   3  558.14   33.90
  -4   2   3 2550.14  135.09
  -4   2   3 2421.16  132.89
   4   2  -3 2549.84  133.79
  -4   2   3 2410.46  133.19
   4   2  -3 2457.55  134.19
  -4   2   3 2434.06  135.99
  -4   2   3 2409.86  133.09
   4   2  -3 2556.34  132.59
   2  -2  -3 2118.19  121.59
  -2  -2   3 2244.88  124.59
  -2  -2   3 2388.66  121.59
   2  -2  -3 2186.18  123.89
  -2  -2   3 2160.28  122.29
  -2   2   3 2248.97  121.49
  -2   2   3 2277.57  121.69
  -2   2   3 2273.87  123.69
   2   2  -3 2264.57  121.69
  -2   2   3 2129.89  120.99
   2   2  -3 2425.66  120.79
   2   2  -3 2306.77  122.59
  -2   2   3 2266.57  124.39
   0  -2  -3  362.16   21.40
   0   2   3  300.67   20.40
   0   2  -3  315.77   18.30
   0   2   3  284.67   18.20
   0   2   3  313.47   18.70
   0   2  -3  288.57   20.40
   0   2  -3  324.87   17.50
   0   2  -3  323.47   21.30
   0   2   3  335.07   21.80
   0   2  -3  297.27   18.20
  -2   2  -3  468.05   26.30
  -2   2  -3  450.75   29.10
   2   2   3  476.05   28.90
   2   2   3  481.25   27.20
  -2   2  -3  495.75   27.50
  -2   2  -3  480.05   29.40
   2   2   3  454.15   27.20
  -2   2  -3  483.15   28.00
  -4  -2  -3  888.51   56.79
   4  -2   3 1007.70   57.49
  -4  -2  -3  901.71   56.49
  -4  -2  -3  895.51   54.19
   4  -2   3  977.00   57.29
   4  -2   3  954.10   55.49
   4   2   3  996.40   54.49
  -4   2  -3 1015.60   55.19
  -4   2  -3 1052.79   54.89
   4   2   3  999.10   54.39
   4   2   3  991.50   54.29
  -4   2  -3 1079.59   56.89
  -4   2  -3 1015.60   56.69
  -4   2  -3 1042.90   57.09
   6  -2   3  704.83   47.00
   6  -2   3  668.13   46.70
   6  -2   3  704.93   45.00
  -6   2  -3  864.41   45.30
   6   2   3  829.82   44.00
  -6   2  -3  828.62   46.40
  -6   2  -3  834.22   44.60
   6   2   3  867.41   44.30
   8  -2   3 1588.14   89.19
  -8  -2  -3 1469.15   89.99
   8  -2   3 1490.35   90.59
  -8  -2  -3 1423.36   89.69
   8  -2   3 1516.55   90.99
   8   2   3 1743.73   87.79
  -8   2  -3 1691.43   90.19
   8   2   3 1740.53   87.59
  -8   2  -3 1723.43   89.69
   8   2   3 1697.43   89.99
  10  -2   3  556.94   36.40
  10  -2   3  610.54   37.70
  10  -2   3  649.83   35.60
 -10  -2  -3  634.14   36.60
 -10  -2  -3  630.64   34.20
 -10   2  -3  539.25   35.00
  10   2   3  545.15   32.90
 -10   2  -3  530.75   33.80
  10   2   3  530.35   36.30
  10   2   3  549.05   33.00
  12  -2   3 1321.77   82.49
 -12  -2  -3 1292.97   81.39
  12  -2   3 1293.27   81.29
  12   2   3 1472.65   80.99
 -12   2  -3 1585.54   81.49
 -12   2  -3 1496.85   79.99
  12   2   3 1483.85   78.29
  12   2   3 1487.55   78.39
 -14  -2  -3  439.86   27.20
 -14  -2  -3  418.76   30.70
  14  -2   3  452.55   32.30
  14  -2   3  432.66   30.20
 -14   2  -3  480.45   30.50
 -14   2  -3  456.25   25.50
  14   2   3  463.85   27.20
  14   2   3  461.45   29.90
  14   2   3  452.95   26.90
 -14   2  -3  456.55   25.30
 -14   2  -3  500.85   29.30
 -16  -2  -3  926.01   53.29
 -16  -2  -3  958.20   57.59
  16  -2   3  975.00   58.99
  16   2   3  957.30   52.89
 -16   2  -3  920.91   51.69
  16   2   3  945.91   56.09
 -16   2  -3  966.80   56.89
  16   2   3  971.80   53.09
 -16   2  -3  927.11   55.09
 -16   2  -3  923.71   51.59
  18  -2   3  155.58   18.10
 -18  -2  -3  136.29   16.20
 -18  -2  -3  148.69   15.20
  18   2   3  151.48   12.10
 -18   2  -3  135.79   14.20
 -18   2  -3  134.19    9.90
 -18   2  -3  142.19   11.30
  18   2   3  146.39   11.50
  18   2   3  156.38   15.60
 -18   2  -3  147.39   15.70
  20  -2   3  552.14   40.60
 -20  -2  -3  593.64   39.70
 -20   2  -3  536.75   32.50
  20   2   3  604.84   37.60
 -20   2  -3  601.24   36.80
  20   2   3  574.24   33.70
 -20   2  -3  536.85   43.70
 -20   2  -3  554.04   32.30
  20   2   3  582.94   33.40
 -22   2  -3  270.57   17.80
 -22   2  -3  278.37   22.20
 -22   2  -3  271.27   17.50
  22   2   3  276.57   18.30
  22   2   3  295.07   23.10
  22   2   3  286.07   19.10
 -22   2  -3  275.37   23.90
 -24   2  -3  188.88   18.50
 -24   2  -3  175.58   13.70
  24   2   3  207.48   19.70
  24   2   3  184.68   18.00
 -24   2  -3  194.08   20.70
  24   2   3  197.98   15.00
 -27  -3   3  145.69   15.80
  27  -3  -3  149.29   17.90
 -27  -3   3  128.19   18.50
  27  -3  -3  130.29   12.00
 -27  -3   3  135.59   16.70
  27  -3  -3  133.09   19.60
 -27   3   3  151.08   19.10
  27   3  -3  133.59   19.40
 -27   3   3  132.19   19.30
  27   3  -3  140.99   15.40
  25  -3  -3  356.56   22.90
 -25  -3   3  369.46   25.80
  25  -3  -3  362.96   27.80
  25  -3  -3  352.96   26.00
  25  -3  -3  315.37   28.90
 -25  -3   3  352.76   28.90
 -25   3   3  362.66   30.30
  25   3  -3  394.86   29.70
  25   3  -3  375.46   25.50
 -25   3   3  367.96   28.00
 -23  -3   3  390.16   26.60
  23  -3  -3  404.66   24.70
  23  -3  -3  373.26   28.80
 -23  -3   3  388.26   30.00
  23  -3  -3  411.86   27.60
  23  -3  -3  375.96   30.30
  23   3  -3  413.66   30.50
  23   3  -3  396.66   26.50
 -23   3   3  413.16   29.80
 -23   3   3  402.36   32.00
  21  -3  -3  733.33   47.50
  21  -3  -3  753.72   43.50
  21  -3  -3  727.53   45.80
  21  -3  -3  729.73   48.70
 -21  -3   3  732.73   45.00
 -21  -3   3  683.33   47.60
  21   3  -3  859.31   45.30
 -21   3   3  841.62   48.10
 -21   3   3  824.82   50.69
  19  -3  -3  873.31   50.59
  19  -3  -3  865.21   54.09
  19  -3  -3  812.82   54.69
  19  -3  -3  820.72   52.19
 -19  -3   3  849.91   51.59
 -19  -3   3  834.32   54.19
  19   3  -3  967.90   54.89
  19   3  -3  963.40   51.99
  19   3  -3  953.80   55.39
 -19   3   3  929.11   57.09
 -19   3   3  984.30   51.79
 -19   3   3  964.50   54.89
  17  -3  -3  337.57   19.70
  17  -3  -3  334.97   24.40
 -17  -3   3  336.87   21.10
 -17  -3   3  301.87   23.70
  17  -3  -3  328.77   24.90
  17  -3  -3  338.27   20.90
 -17  -3   3  301.07   24.30
  17  -3  -3  324.87   22.20
  15  -3  -3  319.57   23.80
 -15  -3   3  316.67   20.40
  15  -3  -3  323.77   21.60
  15  -3  -3  333.37   23.80
 -15  -3   3  338.77   24.10
  15  -3  -3  308.47   20.40
 -15  -3   3  336.07   20.50
  15  -3  -3  326.67   20.40
 -15  -3   3  312.17   22.80
 -13  -3   3  496.05   31.00
 -13  -3   3  475.45   26.90
  13  -3  -3  487.85   30.40
  13  -3  -3  486.15   30.20
 -13  -3   3  486.15   27.10
  13  -3  -3  472.35   27.10
  13  -3  -3  485.75   28.40
  13  -3  -3  390.66   30.90
 -13  -3   3  495.45   29.80
 -13   3   3  376.16   31.40
 -13   3   3  429.26   27.50
 -13   3   3  460.95   30.30
  13   3  -3  405.16   28.70
  13   3  -3  419.16   27.40
 -11  -3   3 1477.45   81.79
 -11  -3   3 1510.45   84.49
 -11  -3   3 1618.54   84.79
 -11  -3   3 1559.94   82.09
  11  -3  -3 1535.35   87.09
  11  -3  -3 1418.46   84.49
 -11  -3   3 1536.95   85.99
  11  -3  -3 1487.45   83.49
 -11   3   3 1485.35   85.19
  11   3  -3 1452.55   84.69
 -11   3   3 1464.65   87.39
  11   3  -3 1520.55   82.59
  11   3  -3 1471.05   83.79
 -11   3   3 1495.25   84.29
 -11   3   3 1529.85   82.79
  -9  -3   3  228.88   15.40
  -9  -3   3  233.98   19.90
   9  -3  -3  213.68   20.00
  -9  -3   3  227.28   18.20
  -9  -3   3  236.38   18.30
  -9   3   3  274.27   21.60
   9   3  -3  286.87   17.00
  -9   3   3  283.07   19.70
   9   3  -3  290.07   19.30
   9   3  -3  286.77   17.90
  -9   3   3  285.77   17.30
  -9   3   3  289.97   18.50
  -7   3   3  210.08   13.20
  -7   3   3  217.08   17.10
   7   3  -3  230.68   16.30
  -7   3   3  222.78   19.00
  -7   3   3  227.78   15.80
   7   3  -3  210.18   14.30
   7   3  -3  226.98   15.10
  -7   3   3  213.08   14.70
   5  -3  -3  295.87   21.10
  -5  -3   3  311.97   15.60
  -5   3   3  272.47   18.20
  -5   3   3  253.07   21.30
   5   3  -3  266.87   17.10
  -5   3   3  254.87   15.40
  -5   3   3  265.37   17.50
  -5   3   3  275.47   19.80
   5   3  -3  273.77   18.50
   5   3  -3  256.67   17.20
  -3  -3   3  649.14   33.40
  -3  -3   3  636.14   38.80
   3  -3  -3  610.44   38.30
  -3  -3   3  609.54   35.30
  -3   3   3  609.94   37.10
   3   3  -3  570.74   34.30
  -3   3   3  593.14   34.70
  -3   3   3  599.94   38.50
  -3   3   3  594.34   35.60
   3   3  -3  604.24   33.90
   3   3  -3  577.74   35.20
   1  -3  -3 1023.70   59.39
  -1  -3   3 1101.19   63.99
   1  -3  -3  983.70   61.39
  -1  -3   3  998.60   58.99
   1   3  -3 1132.49   57.69
  -1   3   3 1134.79   62.79
  -1   3   3 1052.49   58.69
   1   3  -3 1048.50   58.79
  -1   3   3 1027.50   59.49
  -1   3   3 1042.90   60.79
   1   3  -3 1079.19   57.89
   1   3  -3 1066.39   58.19
   1  -3   3 1255.97   74.69
  -1  -3  -3 1251.57   77.09
   1  -3   3 1170.48   77.39
   1   3   3 1360.26   76.59
   1   3   3 1362.96   74.29
  -1   3  -3 1420.96   74.09
  -1   3  -3 1453.15   74.39
  -1   3  -3 1398.06   73.79
  -1   3  -3 1463.25   73.19
   3   3   3  698.03   40.10
  -3   3  -3  710.03   39.30
  -3   3  -3  689.63   38.80
  -3   3  -3  725.73   40.60
   3   3   3  671.93   39.70
  -5  -3  -3  663.43   38.60
  -5  -3  -3  649.04   39.50
  -5  -3  -3  628.34   35.60
   5  -3   3  683.03   40.50
   5  -3   3  693.13   41.20
   5  -3   3  716.03   37.70
  -5   3  -3  591.54   37.80
   5   3   3  612.24   36.50
  -5   3  -3  622.64   35.40
  -5   3  -3  623.14   37.20
   5   3   3  594.64   36.60
  -5   3  -3  612.74   35.60
  -5   3  -3  615.64   35.40
   7  -3   3  300.07   24.10
   7  -3   3  297.07   24.40
   7  -3   3  308.87   21.40
  -7  -3  -3  279.97   22.20
  -7  -3  -3  282.27   22.80
   7   3   3  347.27   23.80
  -7   3  -3  344.37   22.40
  -7   3  -3  338.07   19.00
   7   3   3  348.57   20.70
  -7   3  -3  345.17   18.70
   7   3   3  353.36   20.90
  -7   3  -3  343.57   19.70
 -11  -3  -3  545.05   31.60
 -11   3  -3  444.16   25.00
  11   3   3  438.76   27.30
  11   3   3  416.66   27.30
 -11   3  -3  433.66   29.80
  11   3   3  426.56   30.40
 -11   3  -3  456.65   27.20
  13  -3   3 1191.78   66.69
 -13  -3  -3 1166.58   65.89
  13  -3   3 1230.38   68.89
  13   3   3 1078.49   65.29
 -13   3  -3 1079.59   60.09
  13   3   3 1030.60   62.09
  13   3   3 1045.30   61.89
 -13   3  -3 1109.49   65.29
 -13   3  -3 1081.29   65.89
  15  -3   3  188.28   18.60
 -15  -3  -3  175.28   18.30
  15  -3   3  195.38   20.60
 -15   3  -3  187.68   12.20
  15   3   3  183.78   14.80
 -15   3  -3  190.08   14.90
  15   3   3  219.48   18.90
 -15   3  -3  181.28   17.90
  17  -3   3  251.67   24.40
 -17  -3  -3  236.68   28.70
  17  -3   3  256.07   21.10
  17   3   3  241.38   17.80
 -17   3  -3  236.48   18.00
  17   3   3  231.68   21.20
 -17   3  -3  229.68   21.10
  19  -3   3   97.99   16.60
 -19  -3  -3  108.59   16.20
  19   3   3   71.19   12.20
 -19   3  -3   68.39   13.00
 -19   3  -3   74.99   11.10
 -19   3  -3   67.59    7.70
 -21  -3  -3  357.66   28.30
  21  -3   3  351.46   31.30
  21   3   3  328.97   23.20
 -21   3  -3  323.97   20.80
 -21   3  -3  356.26   28.40
  21   3   3  333.97   27.20
 -21   3  -3  353.46   24.80
  22  -4  -3   88.19   16.30
 -22  -4   3   77.99   13.80
  22  -4  -3   77.49   10.20
 -22  -4   3   78.09   10.60
 -22  -4   3   81.49   11.10
 -22  -4   3   75.19   13.30
  22   4  -3   60.19   13.70
 -22   4   3   74.99   12.80
 -22   4   3   58.39   13.50
  22   4  -3   48.60    9.90
  20  -4  -3  249.48   18.00
 -20  -4   3  271.87   18.70
 -20  -4   3  225.68   21.30
 -20  -4   3  241.38   18.40
  20  -4  -3  235.38   16.20
 -20  -4   3  256.67   23.40
  20  -4  -3  263.57   24.00
 -20   4   3  270.37   24.80
  20   4  -3  265.37   19.80
  20   4  -3  259.67   23.50
 -20   4   3  236.28   21.60
 -18  -4   3  242.48   20.60
  18  -4  -3  232.78   17.10
 -18  -4   3  231.08   22.40
 -18  -4   3  218.58   17.20
  18  -4  -3  223.38   16.80
  18  -4  -3  233.48   22.40
  18   4  -3  248.38   18.70
 -18   4   3  242.48   22.80
 -18   4   3  272.07   21.90
  18   4  -3  265.97   22.60
  18   4  -3  245.88   20.20
 -16  -4   3  434.46   32.40
  16  -4  -3  416.86   33.40
  16  -4  -3  409.16   27.10
  16  -4  -3  409.16   28.30
 -16  -4   3  412.96   30.00
 -16  -4   3  392.06   27.30
  16   4  -3  471.25   30.00
 -16   4   3  471.85   33.50
  16   4  -3  490.75   32.40
 -16   4   3  507.05   27.40
  16   4  -3  490.75   28.90
 -16   4   3  482.75   31.80
 -14  -4   3  534.65   34.00
  14  -4  -3  547.45   31.10
 -14  -4   3  528.85   36.60
  14  -4  -3  515.45   33.40
 -14  -4   3  526.55   31.40
 -14   4   3  501.15   30.20
  14   4  -3  493.75   41.00
 -14   4   3  547.55   38.70
 -14   4   3  524.25   35.40
  14   4  -3  525.15   32.10
  14   4  -3  530.25   33.40
 -12  -4   3  432.06   24.90
 -12  -4   3  418.66   27.30
 -12  -4   3  421.86   30.30
  12  -4  -3  415.56   24.70
  12   4  -3  387.86   28.40
  12   4  -3  404.66   26.50
 -12   4   3  400.66   23.30
 -12   4   3  406.46   28.70
 -12   4   3  375.66   30.30
 -12   4   3  396.06   26.50
  12   4  -3  411.46   25.80
 -10  -4   3  568.74   33.80
  10  -4  -3  566.44   34.30
 -10  -4   3  568.14   39.30
 -10  -4   3  557.74   35.60
  10   4  -3  610.64   37.90
  10   4  -3  612.24   35.60
 -10   4   3  603.54   35.20
 -10   4   3  577.04   40.30
 -10   4   3  637.24   38.60
  10   4  -3  636.74   35.20
  -8  -4   3  215.18   21.00
   8  -4  -3  226.48   15.50
  -8  -4   3  231.08   16.50
  -8  -4   3  236.68   14.40
   6  -4  -3  945.31   51.79
   6  -4  -3  944.51   57.69
  -6  -4   3  956.40   51.19
  -6  -4   3  950.10   56.89
  -6  -4   3  952.10   52.59
   6  -4  -3 1011.30   52.79
  -6   4   3  885.31   55.19
  -6   4   3  870.51   57.19
   6   4  -3  940.91   52.09
   6   4  -3  893.71   54.19
  -6   4   3  861.81   52.29
   6   4  -3  897.01   51.79
   4  -4  -3  416.66   28.10
   4  -4  -3  412.66   23.00
  -4  -4   3  421.06   22.10
  -4  -4   3  447.06   29.60
   4   4  -3  340.27   24.30
  -4   4   3  353.76   26.20
   4   4  -3  336.47   21.70
  -4   4   3  325.27   27.60
   4   4  -3  345.17   22.60
  -4   4   3  315.97   23.10
  -2  -4   3  351.66   21.80
   2  -4  -3  341.97   21.70
  -2  -4   3  349.47   20.80
  -2  -4   3  352.76   27.20
   2  -4  -3  332.17   26.10
   2   4  -3  345.67   21.00
   2   4  -3  329.47   19.60
   2   4  -3  368.66   21.30
  -2   4   3  332.07   26.20
   2   4  -3  349.87   22.80
  -2   4   3  342.87   24.70
   0   4   3  157.48   16.60
   0   4  -3  145.89   12.40
   0   4  -3  159.88   11.40
   0   4   3  140.79   14.40
   0   4   3  139.69   12.70
   0   4  -3  140.59   11.10
  -2   4  -3  139.79   11.60
   2   4   3  125.69   12.30
  -2   4  -3  142.09   10.40
  -2   4  -3  135.99   11.50
   2   4   3  122.29   15.00
   4  -4   3  201.88   18.80
  -4  -4  -3  174.88   16.40
   4   4   3  145.09   15.50
  -4   4  -3  163.98   12.40
  -4   4  -3  160.48   13.80
  -4   4  -3  146.59   12.00
   4   4   3  156.98   13.50
   6  -4   3  779.22   48.20
   6  -4   3  785.42   43.70
  -6  -4  -3  822.52   45.00
  -6   4  -3  736.73   44.90
  -6   4  -3  740.13   42.10
   6   4   3  709.03   46.60
  -6   4  -3  704.93   42.20
   6   4   3  674.53   43.00
  -8  -4  -3  475.05   29.20
  -8  -4  -3  483.65   32.90
   8  -4   3  506.15   36.10
  -8   4  -3  566.94   34.30
   8   4   3  537.65   35.40
  -8   4  -3  511.45   30.10
  -8   4  -3  555.74   29.90
  -8   4  -3  506.65   29.00
   8   4   3  500.75   31.60
  10  -4   3  383.66   30.50
  10  -4   3  337.37   30.30
 -10  -4  -3  354.86   27.40
 -10  -4  -3  349.27   23.40
  10   4   3  431.06   26.90
  10   4   3  440.96   29.90
 -10   4  -3  429.86   23.20
 -10   4  -3  433.76   28.60
 -10   4  -3  389.56   23.60
 -10   4  -3  410.96   22.90
  12  -4   3  472.15   34.40
 -12   4  -3  392.46   23.40
 -12   4  -3  385.06   23.10
 -12   4  -3  380.86   29.20
 -12   4  -3  398.76   23.30
  12   4   3  422.16   26.70
 -12   4  -3  408.46   23.10
  12   4   3  406.16   30.20
 -14  -4  -3  250.97   22.90
  14  -4   3  231.08   25.90
  14  -4   3  241.48   24.60
 -14   4  -3  290.27   17.20
 -14   4  -3  298.37   17.60
 -14   4  -3  312.37   24.60
  14   4   3  300.87   20.80
  14   4   3  295.17   27.90
 -16  -4  -3  457.35   32.90
  16  -4   3  413.46   35.80
  16  -4   3  458.05   34.10
 -16   4  -3  472.45   27.50
  16   4   3  473.45   34.10
 -16   4  -3  447.06   26.50
  16   4   3  447.16   29.50
 -16   4  -3  475.55   42.10
 -18  -4  -3  375.86   29.90
  18  -4   3  347.17   32.70
  18  -4   3  378.06   30.10
 -18   4  -3  378.66   23.40
 -18   4  -3  415.96   31.20
 -18   4  -3  418.46   24.80
  18   4   3  396.06   26.80
  18   4   3  387.96   30.90
 -15  -5   3   54.49   13.70
  15  -5  -3   80.99   12.40
 -15  -5   3   71.29    9.50
  15   5  -3   83.79   10.90
  15   5  -3   71.89   13.40
 -15   5   3   68.29   14.20
  15   5  -3   78.09   11.20
 -15   5   3   89.09   13.80
 -13  -5   3   76.29    8.90
 -13  -5   3   86.39   11.00
  13  -5  -3   91.49   15.30
 -13  -5   3   73.09   14.70
 -13   5   3  109.49   15.10
  13   5  -3  113.69   13.00
 -13   5   3   85.59   14.70
  13   5  -3  105.99   11.40
  13   5  -3  120.89   15.50
 -11  -5   3  139.79   18.30
 -11  -5   3  138.19   10.00
 -11   5   3  101.49   16.80
 -11   5   3   97.99   14.30
  11   5  -3  105.29   11.70
  11   5  -3  103.49   14.90
  11   5  -3  100.39   10.90
  -9  -5   3  220.38   23.40
  -9  -5   3  238.98   15.80
  -9  -5   3  239.58   16.90
   9   5  -3  247.48   21.30
   9   5  -3  255.57   18.60
   9   5  -3  251.67   16.50
  -9   5   3  240.88   23.90
  -9   5   3  228.68   20.80
  -7  -5   3  211.58   21.40
  -7  -5   3  222.38   13.80
   7   5  -3  182.78   17.70
  -7   5   3  181.08   18.80
  -7   5   3  207.78   21.50
   7   5  -3  183.68   12.80
   7   5  -3  182.38   15.70
  -5  -5   3  236.88   14.90
  -5  -5   3  228.48   22.10
  -5   5   3  178.18   21.40
   5   5  -3  205.18   18.70
  -5   5   3  205.38   19.30
   5   5  -3  209.98   16.50
   3  -5  -3  216.68   15.00
   3  -5  -3  219.88   14.40
  -3  -5   3  220.58   15.60
  -3  -5   3  209.48   15.20
  -3  -5   3  184.48   21.60
   3   5  -3  236.98   16.70
   3   5  -3  244.18   18.80
  -3   5   3  221.98   22.10
  -3   5   3  248.38   20.80
  -1  -5   3  512.55   41.20
  -1  -5   3  631.74   35.30
   1  -5  -3  627.54   35.30
   1   5  -3  638.74   35.80
  -1   5   3  592.14   36.80
   1  -5   3  260.37   17.50
   1  -5   3  254.27   18.10
   1  -5   3  246.68   24.50
  -1  -5  -3  241.58   18.80
   1   5   3  270.77   19.70
  -1   5  -3  257.37   19.00
  -1   5  -3  273.57   18.50
  -1   5  -3  263.67   17.90
  -1   5  -3  270.07   19.70
   3  -5   3  680.03   36.60
   3  -5   3  619.94   43.60
  -3  -5  -3  665.33   37.60
  -3   5  -3  624.04   37.70
  -3   5  -3  563.14   37.10
   3   5   3  619.74   42.40
   3   5   3  594.04   37.90
  -3   5  -3  613.34   37.70
  -3   5  -3  600.94   36.00
  -5  -5  -3  369.66   23.10
   5  -5   3  366.16   29.40
  -5   5  -3  318.97   22.00
  -5   5  -3  285.37   21.50
  -5   5  -3  320.77   20.60
   5   5   3  306.27   22.70
   5   5   3  322.67   26.70
  -5   5  -3  319.27   22.90
   7  -5   3  183.38   21.60
  -7  -5  -3  189.18   16.50
  -7   5  -3  200.78   17.50
  -7   5  -3  181.58   18.20
  -7   5  -3  183.68   14.50
  -7   5  -3  168.98   13.10
   7   5   3  185.08   20.40
   7   5   3  200.98   16.60
  -7   5  -3  189.58   13.60
   9  -5   3  185.18   22.60
  -9  -5  -3  178.58   17.30
  -9   5  -3  194.78   14.90
   9   5   3  203.58   17.30
  -9   5  -3  185.28   13.60
  -9   5  -3  199.08   19.00
   9   5   3  227.98   21.70
  -9   5  -3  221.18   14.90
 -11   5  -3   86.79   13.80
  11   5   3   86.29   14.80
 -11   5  -3   87.99    9.10
 -11   5  -3   90.09    8.90
 -11   5  -3   84.79    9.50
  11   5   3   92.29   11.80
  30   0  -4   48.10   14.40
  30   0  -4   63.09   14.20
 -30   0   4   44.30   12.10
  30   0  -4   63.89    9.90
 -30   0   4   66.39   13.40
  28   0  -4  334.37   27.40
 -28   0   4  343.17   28.40
 -28   0   4  319.57   27.20
  28   0  -4  348.97   23.40
  28   0  -4  303.57   27.20
 -26   0   4  179.18   22.20
  26   0  -4  225.88   17.10
 -26   0   4  220.08   20.40
  26   0  -4  231.58   21.10
 -26   0   4  190.98   19.10
 -24   0   4  565.04   37.40
 -24   0   4  610.44   40.50
  24   0  -4  559.54   38.60
 -24   0   4  591.04   38.90
  24   0  -4  564.54   35.00
  22   0  -4  134.79   15.70
 -22   0   4  141.69   14.40
 -22   0   4  128.29   15.30
 -22   0   4  159.38   15.50
  22   0  -4  143.69   13.20
 -20   0   4 1489.15   86.29
 -20   0   4 1470.65   82.09
 -20   0   4 1464.05   80.19
  20   0  -4 1470.85   85.79
  20   0  -4 1420.96   85.29
 -20   0   4 1638.04   85.79
 -20   0   4 1467.15   84.29
  20   0  -4 1492.15   82.39
  18   0  -4 1786.92   98.99
 -18   0   4 1824.52   99.69
 -18   0   4 1745.93   98.79
  18   0  -4 1816.82   97.29
 -18   0   4 1737.83   95.69
 -18   0   4 1741.13   96.89
  18   0  -4 1848.32  100.59
  18   0  -4 1684.33   99.79
 -18   0   4 1778.72  101.29
 -16   0   4  883.01   52.59
  16   0  -4  896.51   51.09
 -16   0   4  845.92   48.40
 -16   0   4  962.20   52.29
  16   0  -4  860.41   49.50
 -16   0   4  881.31   51.09
  16   0  -4  868.51   52.79
 -16   0   4  874.41   49.20
  16   0  -4  837.82   51.99
  14   0  -4  674.73   41.80
 -14   0   4  681.53   39.10
  14   0  -4  701.63   40.60
  14   0  -4  650.53   42.10
 -14   0   4  723.13   40.70
 -14   0   4  667.13   38.70
 -14   0   4  723.93   41.60
  14   0  -4  667.83   39.30
 -14   0   4  729.93   42.50
 -12   0   4 1589.64   89.39
 -12   0   4 1588.34   86.89
  12   0  -4 1586.84   89.29
  12   0  -4 1561.94   88.09
 -12   0   4 1682.33   89.29
  12   0  -4 1511.95   89.69
  12   0  -4 1620.54   87.29
  12   0  -4 1626.54   87.19
 -12   0   4 1602.84   88.39
 -10   0   4 1000.10   56.69
  10   0  -4 1007.40   55.99
 -10   0   4 1046.00   56.09
  10   0  -4  979.00   57.49
  10   0  -4 1022.40   56.09
  10   0  -4  962.30   55.29
 -10   0   4 1013.80   54.69
  10   0  -4 1011.80   58.19
 -10   0   4  906.31   55.19
  -8   0   4 2419.56  131.19
   8   0  -4 2463.05  130.59
   8   0  -4 2375.66  132.19
  -8   0   4 2501.85  130.89
  -8   0   4 2398.86  129.29
   8   0  -4 2492.15  129.69
   8   0  -4 2390.86  130.49
   8   0  -4 2219.18  131.29
  -8   0   4 2384.96  130.59
  -6   0   4 3008.70  162.18
   6   0  -4 2951.10  161.88
   6   0  -4 2952.40  162.28
   6   0  -4 3050.99  160.98
  -6   0   4 3048.50  162.48
  -6   0   4 2974.90  162.48
   6   0  -4 3040.00  162.68
  -6   0   4 2975.00  160.68
  -4   0   4 1625.34   89.29
  -4   0   4 1595.74   91.49
   4   0  -4 1686.33   91.59
  -4   0   4 1666.03   90.89
   4   0  -4 1711.13   90.49
   4   0  -4 1665.33   89.59
  -4   0   4 1676.23   90.69
   4   0  -4 1602.14   89.19
   4   0  -4 1700.93   91.09
  -2   0   4  235.88   14.90
   2   0  -4  221.78   13.70
  -2   0   4  231.88   13.30
  -2   0   4  227.08   16.20
   2   0  -4  220.88   15.60
  -2   0   4  240.88   16.40
   2   0  -4  235.48   14.90
   2   0  -4  226.28   14.60
   2   0  -4  205.48   13.30
   0   0  -4  300.97   18.60
   0   0  -4  302.57   20.00
   0   0   4  304.17   16.80
   0   0   4  283.47   17.50
   0   0  -4  289.67   18.70
   0   0  -4  296.87   18.30
   0   0  -4  283.97   17.60
   0   0   4  302.17   18.30
   0   0  -4  305.87   17.40
   0   0   4  329.17   20.70
   2   0   4  477.45   26.80
  -2   0  -4  483.35   32.90
   2   0   4  488.45   28.30
  -2   0  -4  475.75   27.30
  -2   0  -4  499.65   30.20
   2   0   4  492.35   28.30
   2   0   4  492.45   26.70
   2   0   4  546.75   31.00
   4   0   4  757.62   42.40
  -4   0  -4  697.63   38.70
  -4   0  -4  683.03   40.60
   4   0   4  702.53   39.50
   4   0   4  723.13   40.40
  -4   0  -4  686.23   41.90
  -6   0  -4 1150.58   60.29
   6   0   4 1002.40   60.79
  -6   0  -4 1037.70   63.59
   6   0   4 1193.28   61.19
   6   0   4 1140.89   63.79
  -6   0  -4 1104.19   62.39
  -6   0  -4 1179.08   63.79
   6   0   4 1092.19   62.39
  -8   0  -4 2118.29  118.79
   8   0   4 2249.87  119.49
  -8   0  -4 2193.18  115.39
   8   0   4 2133.59  116.19
   8   0   4 2056.19  116.09
   8   0   4 2152.68  118.09
 -10   0  -4  278.47   16.60
  10   0   4  290.77   20.10
 -10   0  -4  263.17   20.20
  10   0   4  313.47   22.10
  10   0   4  282.77   17.30
  10   0   4  270.27   17.30
 -12   0  -4   91.39   11.30
  12   0   4   93.19   11.40
  12   0   4   80.69    7.80
 -12   0  -4   99.79    9.70
  12   0   4   91.39   11.10
  14   0   4  920.51   52.49
 -14   0  -4  941.31   51.49
 -14   0  -4  954.70   56.09
  14   0   4  929.61   56.19
  16   0   4  369.56   23.30
 -16   0  -4  382.76   22.30
  16   0   4  398.36   28.00
 -16   0  -4  351.86   26.80
  18   0   4  832.32   53.09
 -18   0  -4  864.91   47.20
  18   0   4  813.72   48.20
 -18   0  -4  863.01   52.19
 -20   0  -4   89.49   13.70
  20   0   4  105.49   15.70
 -20   0  -4   91.79    8.80
  20   0   4   86.19   10.10
 -22   0  -4  172.58   18.70
  22   0   4  172.18   14.30
  22   0   4  155.38   19.90
 -22   0  -4  165.68   12.90
  24   0   4  165.08   22.30
 -24   0  -4  177.78   20.20
  24   0   4  171.68   15.00
 -24   0  -4  191.98   19.80
 -31  -1   4  225.78   23.50
 -31  -1   4  244.98   22.10
 -31  -1   4  241.18   15.40
  31  -1  -4  254.17   24.50
  31  -1  -4  248.28   25.00
  31  -1  -4  242.28   18.80
  31   1  -4  216.78   24.40
 -31   1   4  209.28   23.00
  31   1  -4  221.78   19.90
  29  -1  -4  219.68   17.90
 -29  -1   4  195.78   14.80
  29  -1  -4  213.88   22.80
  29  -1  -4  216.28   21.90
 -29  -1   4  184.38   22.00
 -29  -1   4  211.88   20.30
 -29   1   4  274.07   23.10
 -29   1   4  274.27   23.20
  29   1  -4  272.17   19.80
  27  -1  -4  308.97   26.00
 -27  -1   4  286.07   26.50
  27  -1  -4  310.27   22.30
  27  -1  -4  313.97   27.10
 -27  -1   4  307.67   20.50
 -27  -1   4  285.17   24.30
  27   1  -4  341.57   23.10
 -27   1   4  369.86   27.00
 -27   1   4  368.86   27.30
 -27   1   4  355.66   26.90
  25  -1  -4  115.59   16.10
  25  -1  -4  116.69   13.00
 -25  -1   4  126.69   14.30
 -25  -1   4  135.99   11.40
 -25  -1   4  101.89   22.00
 -25  -1   4  153.88   23.30
  25  -1  -4  118.29   16.60
  25   1  -4  150.88   14.00
  25   1  -4  147.29   17.30
 -25   1   4  159.68   16.90
 -25   1   4  142.19   16.50
 -25   1   4  163.88   21.00
  23  -1  -4  393.66   27.60
  23  -1  -4  391.66   28.10
 -23  -1   4  415.36   26.20
 -23  -1   4  368.76   27.90
  23  -1  -4  384.06   27.50
  23  -1  -4  380.86   24.20
 -23  -1   4  413.46   23.60
  23  -1  -4  383.86   28.10
 -23  -1   4  404.16   27.40
 -23   1   4  329.77   27.10
 -23   1   4  362.46   24.10
  23   1  -4  314.57   27.10
 -23   1   4  336.87   27.10
  23   1  -4  317.07   23.90
 -23   1   4  354.96   27.10
  21  -1  -4  578.94   39.10
  21  -1  -4  556.64   39.00
 -21  -1   4  517.55   39.20
  21  -1  -4  561.84   38.20
  21  -1  -4  564.34   35.80
 -21  -1   4  563.04   35.40
  21  -1  -4  570.54   39.00
 -21  -1   4  588.64   37.00
 -21  -1   4  592.64   39.60
 -21   1   4  648.54   39.90
  21   1  -4  677.03   40.30
 -21   1   4  673.53   36.10
  21   1  -4  674.43   36.50
 -21   1   4  695.73   40.10
  21   1  -4  651.63   39.50
 -19  -1   4  578.34   36.80
 -19  -1   4  591.74   33.20
  19  -1  -4  548.45   36.10
  19  -1  -4  566.94   36.20
  19  -1  -4  551.64   35.90
 -19  -1   4  591.44   32.90
  19  -1  -4  566.04   33.00
 -19   1   4  443.16   34.80
 -17  -1   4  679.63   40.20
 -17  -1   4  672.93   41.00
  17  -1  -4  693.93   43.60
  17  -1  -4  714.23   42.30
 -17  -1   4  705.43   42.80
  17  -1  -4  665.53   43.30
  17  -1  -4  671.93   43.20
 -17  -1   4  719.63   41.00
 -17  -1   4  647.44   43.40
  17  -1  -4  671.63   40.50
  17   1  -4  683.23   43.00
  17   1  -4  739.43   40.80
  17   1  -4  748.63   43.80
 -17   1   4  765.12   40.70
 -17   1   4  713.63   43.20
 -17   1   4  795.92   43.90
 -15  -1   4 1495.55   83.29
 -15  -1   4 1420.96   83.89
  15  -1  -4 1414.16   83.79
 -15  -1   4 1432.96   81.29
  15  -1  -4 1436.46   83.79
  15  -1  -4 1462.05   83.69
 -15  -1   4 1418.96   80.69
 -15  -1   4 1524.45   81.89
  15  -1  -4 1444.66   81.09
  15  -1  -4 1452.75   82.09
  15   1  -4 1506.65   83.99
 -15   1   4 1533.15   81.09
  15   1  -4 1602.04   81.19
  15   1  -4 1404.26   83.19
 -15   1   4 1468.75   83.69
 -15   1   4 1600.14   83.79
  13  -1  -4  476.65   30.50
  13  -1  -4  462.85   26.80
 -13  -1   4  487.85   29.70
  13  -1  -4  473.05   28.00
 -13  -1   4  486.65   28.90
 -13  -1   4  491.45   27.90
  13  -1  -4  471.75   30.50
  13  -1  -4  454.65   28.40
  13  -1  -4  475.05   30.40
 -13  -1   4  483.35   27.60
 -13  -1   4  455.15   30.50
 -11  -1   4  889.71   49.60
 -11  -1   4  864.91   51.29
 -11  -1   4  832.22   49.60
  11  -1  -4  858.71   52.09
 -11  -1   4  819.12   50.99
  11  -1  -4  894.11   52.39
  11  -1  -4  852.81   49.99
  11  -1  -4  873.31   52.39
  11  -1  -4  858.91   49.70
  11   1  -4 1004.00   53.09
  11   1  -4 1028.60   52.19
 -11   1   4 1021.30   50.19
   9  -1  -4 3476.05  199.88
   9  -1  -4 3774.32  200.98
   9  -1  -4 3710.93  202.78
  -9  -1   4 3619.54  201.58
  -9  -1   4 3697.23  200.08
   9  -1  -4 3569.04  200.48
   9  -1  -4 3354.66  202.78
  -9  -1   4 3698.53  201.88
  -9  -1   4 3782.52  199.98
   9   1  -4 3813.02  202.08
  -9   1   4 4079.19  202.98
   9   1  -4 3782.42  200.28
   9   1  -4 3623.94  199.88
   9   1  -4 3835.62  203.28
  -9   1   4 3942.31  200.58
  -9   1   4 4040.20  203.48
   9   1  -4 3755.12  202.18
   7  -1  -4  347.77   20.10
   7  -1  -4  371.36   22.40
  -7  -1   4  368.86   22.40
   7  -1  -4  363.26   23.40
   7  -1  -4  357.46   23.60
  -7  -1   4  364.16   23.30
   7  -1  -4  364.96   24.60
  -7  -1   4  371.76   20.80
  -7  -1   4  377.86   20.70
   5  -1  -4 2571.84  151.08
  -5  -1   4 2773.52  153.38
   5  -1  -4 2753.02  152.98
  -5  -1   4 3022.90  153.88
   5  -1  -4 2685.93  152.28
  -5  -1   4 2660.33  150.28
   5  -1  -4 2711.43  153.18
  -5  -1   4 2639.94  151.68
   5   1  -4 2881.11  152.38
   5   1  -4 2977.40  152.28
  -5   1   4 2858.51  152.48
  -5   1   4 2859.91  154.18
   5   1  -4 2863.31  153.28
  -5   1   4 2929.51  151.18
   5   1  -4 2851.01  150.58
  -5   1   4 2828.72  153.58
   5   1  -4 2968.20  150.78
  -3  -1   4 3136.99  175.78
  -3  -1   4 3082.39  177.08
  -3  -1   4 3043.00  179.08
   3  -1  -4 3098.09  178.68
  -3  -1   4 3203.38  178.68
   3  -1  -4 3047.50  176.88
   3  -1  -4 2976.30  178.38
  -3   1   4 3272.97  177.98
   3   1  -4 3482.95  176.38
   3   1  -4 3601.94  178.38
   3   1  -4 3392.06  176.48
  -3   1   4 3499.75  178.78
  -3   1   4 3587.34  179.58
   3   1  -4 3412.86  177.88
   3   1  -4 3468.15  179.48
  -3   1   4 3510.65  176.98
   1  -1  -4 2868.71  146.99
  -1  -1   4 2728.53  144.89
   1  -1  -4 2816.22  145.09
  -1  -1   4 2869.81  146.99
  -1   1   4 2669.03  144.79
   1   1  -4 2594.34  144.19
  -1   1   4 2649.24  148.29
   1   1  -4 2741.33  144.89
   1   1  -4 2567.34  148.39
   1   1  -4 2640.04  145.39
  -1   1   4 2522.55  145.89
   1   1  -4 2722.33  146.19
  -1   1  -4  216.28   14.80
  -1   1  -4  220.48   12.40
  -1   1  -4  209.68   16.00
  -1   1  -4  223.68   13.20
   1   1   4  211.38   12.90
  -1   1  -4  212.68   14.70
   1   1   4  218.48   15.20
   1   1   4  203.78   14.40
   1   1   4  224.98   13.30
  -3   1  -4  752.02   42.00
   3   1   4  743.63   41.60
   3   1   4  721.53   39.80
  -3   1  -4  694.23   42.70
  -3   1  -4  729.13   41.60
   3   1   4  724.93   39.80
   3   1   4  723.63   41.40
   3   1   4  689.23   40.30
  -3   1  -4  721.53   38.90
   5  -1   4  444.46   29.50
  -5  -1  -4  452.95   28.60
   5  -1   4  441.56   30.90
  -5  -1  -4  478.15   30.50
   5  -1   4  463.45   29.60
  -5  -1  -4  469.15   29.80
   5   1   4  472.25   28.90
  -5   1  -4  472.05   30.40
  -5   1  -4  514.85   29.30
   5   1   4  492.35   29.00
  -5   1  -4  537.55   30.60
   5   1   4  503.05   27.20
   5   1   4  495.75   27.20
   5   1   4  518.65   28.70
  -7  -1  -4 1762.22   86.49
   7  -1   4 1612.14   87.09
   7  -1   4 1767.52   89.09
   7   1   4 1559.24   86.29
   7   1   4 1481.05   86.39
   7   1   4 1468.25   84.19
   7   1   4 1457.95   84.09
   7   1   4 1505.45   85.99
  -7   1  -4 1521.45   87.29
   7   1   4 1485.65   86.19
  -7   1  -4 1563.94   86.89
   9   1   4  479.35   27.70
   9   1   4  488.45   30.40
  -9   1  -4  518.15   31.10
   9   1   4  494.15   30.00
   9   1   4  475.85   27.80
  -9   1  -4  502.25   27.00
   9   1   4  504.35   30.80
 -11   1  -4  231.38   17.40
 -11   1  -4  222.08   13.10
  11   1   4  231.68   16.40
  11   1   4  221.68   13.80
  11   1   4  224.28   13.90
  11   1   4  224.68   17.50
 -13  -1  -4  589.64   39.70
  13  -1   4  573.84   39.70
 -13  -1  -4  555.54   35.40
  13   1   4  678.93   39.80
  13   1   4  656.63   34.80
  13   1   4  689.93   37.80
 -13   1  -4  617.14   38.50
 -13   1  -4  629.04   34.40
  13   1   4  630.74   34.90
  15  -1   4  152.38   16.30
 -15  -1  -4  157.78   11.10
 -15  -1  -4  139.09   16.10
  15   1   4  122.69    9.30
 -15   1  -4  135.79   14.10
  15   1   4  128.69    9.70
  15   1   4  147.89   12.90
  15   1   4  125.19   15.00
 -15   1  -4  137.49   14.70
 -15   1  -4  126.19    9.20
 -17  -1  -4  406.56   33.00
  17  -1   4  404.06   33.60
  17   1   4  503.15   31.00
  17   1   4  495.85   34.30
 -17   1  -4  486.35   27.50
  17   1   4  489.55   27.60
 -17   1  -4  518.65   32.60
  17   1   4  493.95   27.30
 -17   1  -4  538.95   33.80
 -19  -1  -4  611.84   38.10
  19  -1   4  614.74   39.50
 -19  -1  -4  587.94   32.10
  19  -1   4  603.14   30.30
  19   1   4  492.05   37.00
 -19   1  -4  518.65   35.60
  19   1   4  501.55   30.30
 -19   1  -4  530.95   37.00
  19   1   4  492.15   30.00
  19   1   4  480.95   33.60
 -19   1  -4  515.05   30.70
  21  -1   4  481.15   38.90
 -21  -1  -4  497.85   37.90
 -21   1  -4  572.74   38.20
  21   1   4  576.54   39.30
 -21   1  -4  540.45   31.30
 -21   1  -4  560.24   37.00
  21   1   4  569.54   35.00
  23  -1   4  314.47   29.00
  23  -1   4  326.87   18.70
 -23  -1  -4  307.27   26.90
 -23   1  -4  282.07   22.80
 -23   1  -4  300.67   26.50
  23   1   4  320.27   28.50
 -23   1  -4  313.87   25.50
  23   1   4  287.97   22.70
  28  -2  -4  254.57   18.50
 -28  -2   4  268.87   24.20
  28  -2  -4  239.18   23.80
 -28  -2   4  258.37   19.10
  28  -2  -4  252.17   22.80
 -28  -2   4  259.67   20.70
 -28   2   4  209.78   21.80
  28   2  -4  200.08   19.20
  28   2  -4  231.28   23.50
 -28   2   4  219.18   23.30
 -28   2   4  216.38   22.20
 -26  -2   4  436.36   27.80
 -26  -2   4  398.66   30.70
  26  -2  -4  439.86   30.40
 -26  -2   4  417.66   26.70
  26  -2  -4  409.96   25.70
  26  -2  -4  402.46   30.30
  26   2  -4  335.67   30.00
 -26   2   4  334.07   28.80
 -26   2   4  373.16   29.60
  26   2  -4  354.46   26.60
 -24  -2   4  121.79   13.20
 -24  -2   4  120.59   12.90
  24  -2  -4  112.49   17.30
  24  -2  -4  112.89   15.90
  24  -2  -4  131.99   12.90
 -24  -2   4  117.59   16.90
  24   2  -4  149.09   13.90
 -24   2   4  166.48   17.10
  24   2  -4  154.88   19.10
 -24   2   4  137.49   17.10
  22  -2  -4  639.54   48.80
 -22  -2   4  672.43   40.00
 -22  -2   4  665.63   40.40
  22  -2  -4  640.14   42.40
  22  -2  -4  670.43   39.10
 -22  -2   4  651.43   43.10
  22  -2  -4  691.23   43.30
 -22   2   4  624.54   43.40
 -22   2   4  707.93   43.20
  22   2  -4  679.03   39.70
  22   2  -4  645.44   43.10
 -20  -2   4  591.54   42.20
  20  -2  -4  633.34   41.80
 -20  -2   4  640.34   41.70
  20  -2  -4  650.93   39.00
  20  -2  -4  615.44   41.40
 -20  -2   4  638.14   40.30
  20  -2  -4  587.44   42.70
 -20  -2   4  657.43   39.30
 -20  -2   4  629.74   38.70
  20  -2  -4  670.93   42.60
 -20   2   4  755.82   44.10
  20   2  -4  771.12   39.90
 -20   2   4  741.43   39.50
  20   2  -4  764.62   43.30
 -18  -2   4  177.88   15.70
  18  -2  -4  193.88   14.60
 -18  -2   4  196.28   17.70
  18  -2  -4  221.78   17.20
  18  -2  -4  210.58   18.20
 -18  -2   4  193.08   14.10
  18  -2  -4  189.48   17.00
 -18  -2   4  202.08   17.60
 -18  -2   4  191.78   14.20
  16  -2  -4  426.06   26.10
  16  -2  -4  422.86   29.20
  16  -2  -4  450.45   27.90
 -16  -2   4  423.56   27.80
  16  -2  -4  430.06   30.00
 -16  -2   4  440.86   25.50
 -16  -2   4  413.06   29.00
 -16  -2   4  437.96   25.70
  16  -2  -4  414.26   28.60
 -16  -2   4  412.06   28.00
  14  -2  -4  984.90   55.79
  14  -2  -4  953.70   54.69
  14  -2  -4  974.40   59.49
 -14  -2   4  980.80   57.49
 -14  -2   4  977.70   55.29
 -14  -2   4  962.70   58.39
  14  -2  -4  949.90   58.09
 -14  -2   4 1008.10   57.89
 -14  -2   4  979.70   54.79
  14  -2  -4  990.60   58.89
  14  -2  -4  933.11   56.69
  14   2  -4 1126.39   58.79
  14   2  -4 1046.60   58.29
 -14   2   4 1110.59   60.79
  12  -2  -4 1360.26   77.19
 -12  -2   4 1317.47   73.39
  12  -2  -4 1383.66   77.99
 -12  -2   4 1414.46   77.29
 -12  -2   4 1364.66   74.29
 -12  -2   4 1310.47   76.19
  12  -2  -4 1360.56   74.89
  12  -2  -4 1376.96   78.39
  10  -2  -4 2907.31  167.48
 -10  -2   4 3036.50  166.28
  10  -2  -4 3038.20  168.28
  10  -2  -4 3148.39  167.48
  10  -2  -4 2945.61  164.98
  10  -2  -4 2924.21  165.18
 -10  -2   4 2989.60  167.48
 -10  -2   4 2991.90  164.28
 -10   2   4 3156.78  169.28
  10   2  -4 3073.99  166.68
  10   2  -4 3231.38  164.88
 -10   2   4 3246.48  165.28
  10   2  -4 3019.20  167.18
 -10   2   4 3187.88  167.78
  -8   2   4  159.08   14.10
  -8   2   4  175.18   12.10
  -8   2   4  169.88   11.30
  -8   2   4  157.18   15.20
   8   2  -4  176.58   12.70
   8   2  -4  183.78   13.30
   8   2  -4  166.58   15.70
  -6  -2   4   61.39    8.10
   6  -2  -4   48.20    7.30
   6  -2  -4   60.59    8.50
  -6   2   4   42.50    5.70
   6   2  -4   43.60    4.80
   6   2  -4   38.20    6.90
   6   2  -4   41.90    6.00
  -6   2   4   35.70    4.40
  -6   2   4   40.20    5.30
  -6   2   4   41.90    8.50
  -6   2   4   38.30    7.20
  -4   2   4 1162.98   63.19
  -4   2   4 1110.89   67.89
   4   2  -4 1161.28   65.79
  -4   2   4 1149.78   63.89
  -4   2   4 1216.38   66.29
   4   2  -4 1144.19   64.39
  -4   2   4 1138.79   63.89
   4   2  -4 1165.08   66.19
   4   2  -4 1214.88   63.19
  -2  -2   4  694.63   40.60
  -2  -2   4  704.93   42.60
   2  -2  -4  650.83   43.60
  -2  -2   4  770.02   45.90
   2  -2  -4  637.64   41.00
  -2   2   4  790.12   43.60
   2   2  -4  800.32   40.10
   2   2  -4  757.12   43.40
  -2   2   4  750.12   41.10
   2   2  -4  790.82   41.30
  -2   2   4  711.53   40.40
  -2   2   4  730.23   41.10
   0  -2  -4  798.92   50.79
   0  -2   4  904.71   50.19
   0   2  -4  867.01   48.00
   0   2  -4  897.41   48.10
   0   2   4  847.62   48.40
   0   2  -4  904.61   51.09
   0   2   4  823.52   48.60
   0   2   4  920.41   50.89
   0   2  -4  892.61   47.20
   2  -2   4 2254.17  125.39
  -2  -2  -4 2176.88  126.19
  -2  -2  -4 2185.08  123.89
   2  -2   4 2388.56  127.69
  -2   2  -4 2338.17  125.19
   2   2   4 2345.07  123.69
   2   2   4 2353.26  125.99
   2   2   4 2172.18  124.09
   2   2   4 2189.78  123.59
  -2   2  -4 2432.56  122.89
  -2   2  -4 2368.46  126.49
  -2   2  -4 2289.67  123.89
  -4  -2  -4  909.51   54.19
   4  -2   4  998.10   53.89
   4  -2   4 1056.19   56.49
  -4  -2  -4  916.41   54.49
   4  -2   4  992.70   54.99
  -4  -2  -4  909.51   52.09
   4   2   4  919.81   53.79
   4   2   4  898.01   51.59
   4   2   4  902.01   51.79
   4   2   4  860.31   52.29
  -4   2  -4  930.01   52.49
   6  -2   4  756.82   44.40
   6  -2   4  706.03   46.10
  -6  -2  -4  737.03   45.10
  -6  -2  -4  738.23   42.90
  -6  -2  -4  719.83   45.00
   6  -2   4  762.52   45.80
   6   2   4  736.33   42.10
  -6   2  -4  783.62   43.60
   6   2   4  768.32   42.30
  -6   2  -4  797.52   43.60
   6   2   4  728.63   43.10
   6   2   4  777.22   44.60
   8  -2   4 1324.17   68.99
   8  -2   4 1313.57   67.49
  -8  -2  -4 1240.38   65.79
  -8  -2  -4 1184.78   68.19
  -8  -2  -4 1283.17   68.49
   8  -2   4 1239.68   69.39
  -8   2  -4 1136.29   65.99
   8   2   4 1048.50   64.39
  -8   2  -4 1025.00   66.09
   8   2   4 1071.99   64.59
   8   2   4 1089.99   68.39
  10  -2   4  454.15   30.90
  10  -2   4  455.85   32.60
  10  -2   4  475.55   33.00
 -10  -2  -4  437.16   31.70
 -10   2  -4  497.25   30.80
  10   2   4  525.65   31.70
  10   2   4  492.15   28.50
  10   2   4  519.05   28.50
 -10   2  -4  507.45   30.10
  12  -2   4 1287.07   74.39
  12  -2   4 1243.98   73.99
 -12  -2  -4 1257.37   73.69
  12  -2   4 1243.88   72.39
  12   2   4 1271.87   69.49
  12   2   4 1262.07   72.49
 -12   2  -4 1281.07   72.39
 -12   2  -4 1254.77   71.39
  12   2   4 1253.37   69.39
 -14  -2  -4 1214.28   76.89
  14  -2   4 1283.87   78.09
  14   2   4 1363.06   75.99
 -14   2  -4 1338.57   76.09
  14   2   4 1322.67   72.49
  14   2   4 1352.86   72.69
 -14   2  -4 1342.57   74.99
  16  -2   4  529.15   34.30
  16   2   4  490.05   31.00
 -16   2  -4  437.56   25.40
 -16   2  -4  425.66   30.90
 -16   2  -4  435.56   29.60
  16   2   4  432.16   26.90
  16   2   4  446.26   27.10
  18   2   4  166.58   13.20
 -18   2  -4  182.38   18.00
 -18   2  -4  176.88   16.30
  18   2   4  148.89   12.40
  18   2   4  180.18   17.20
 -20   2  -4   54.39    6.70
  20   2   4   70.29   11.90
 -20   2  -4   66.59   11.70
  20   2   4   66.69    7.30
 -20   2  -4   47.50   11.00
  20   2   4   68.99    8.00
  22  -2   4  220.78   25.90
 -22  -2  -4  262.27   24.90
 -22   2  -4  261.07   16.70
  22   2   4  295.47   23.40
  22   2   4  260.27   17.50
  22   2   4  274.57   25.80
  22   2   4  281.07   18.30
 -22   2  -4  282.17   24.80
 -22   2  -4  268.97   22.10
  27  -3  -4  340.17   29.50
 -27  -3   4  379.36   27.60
 -27  -3   4  371.06   25.90
 -27  -3   4  373.36   30.40
  27  -3  -4  369.16   23.90
  27  -3  -4  364.46   29.60
  27   3  -4  342.17   25.80
 -27   3   4  358.26   33.10
 -27   3   4  342.97   31.10
  27   3  -4  358.66   30.30
  25  -3  -4  134.89   18.10
  25  -3  -4  147.69   13.70
 -25  -3   4  174.28   17.30
 -25  -3   4  133.49   13.70
  25  -3  -4  153.08   18.50
 -25  -3   4  160.28   18.80
 -25   3   4  124.69   17.10
 -25   3   4  133.29   19.10
  25   3  -4  122.39   15.40
  25   3  -4  127.29   18.20
 -23  -3   4  114.79   16.20
  23  -3  -4  109.19   15.80
 -23  -3   4  114.69   11.80
 -23  -3   4  117.99   15.20
  23  -3  -4  111.49   14.00
  23  -3  -4  109.69   16.20
 -23   3   4  121.79   17.80
  23   3  -4  128.79   14.00
 -23   3   4  114.99   17.30
  23   3  -4  116.79   16.90
  21  -3  -4  188.58   14.50
 -21  -3   4  170.18   13.80
  21  -3  -4  170.58   16.30
 -21  -3   4  179.18   17.80
 -21  -3   4  175.88   18.40
  21  -3  -4  170.98   18.70
  21  -3  -4  175.08   18.20
  19  -3  -4  351.06   22.20
 -19  -3   4  355.06   27.00
  19  -3  -4  332.87   24.40
 -19  -3   4  331.97   21.30
  19  -3  -4  327.77   26.00
  19  -3  -4  354.56   25.50
 -19  -3   4  334.37   25.90
  19   3  -4  323.27   25.30
  19   3  -4  325.67   26.90
 -19   3   4  320.57   25.50
 -19   3   4  357.06   30.60
  19   3  -4  349.47   23.10
 -17  -3   4   89.89   13.10
 -17  -3   4   99.89    8.80
  17  -3  -4  112.49   11.00
 -17  -3   4   94.99    8.70
  17  -3  -4  104.29    8.70
  17  -3  -4   93.29   14.00
 -17  -3   4   88.69    9.80
  17  -3  -4   90.29   11.70
  17  -3  -4  109.09   13.20
 -17  -3   4  102.89   13.70
  17   3  -4  123.89   13.40
  17   3  -4  118.69   14.00
 -17   3   4  139.79   14.50
 -17   3   4  122.89   11.10
 -17   3   4  115.69   14.90
  15  -3  -4  304.97   19.90
  15  -3  -4  291.17   21.60
 -15  -3   4  296.87   17.70
 -15  -3   4  285.67   19.10
 -15  -3   4  304.27   22.60
  15  -3  -4  309.67   22.30
  15  -3  -4  332.97   23.70
 -15  -3   4  291.57   18.00
 -15  -3   4  293.17   23.10
 -13  -3   4  400.26   22.60
  13  -3  -4  391.26   23.40
  13  -3  -4  376.66   25.20
 -13  -3   4  395.96   26.90
  13  -3  -4  383.86   26.70
  13  -3  -4  385.26   24.90
 -13  -3   4  318.47   24.50
 -13   3   4  371.86   26.60
 -13   3   4  362.36   23.40
 -13   3   4  367.86   28.10
  13   3  -4  371.06   23.30
  13   3  -4  357.06   24.90
 -13   3   4  358.76   24.00
  13   3  -4  337.87   25.50
 -11   3   4  364.66   27.80
 -11   3   4  374.26   26.30
  11   3  -4  403.16   23.50
 -11   3   4  349.57   27.80
 -11   3   4  380.26   23.60
  11   3  -4  381.16   25.60
   9  -3  -4  139.29   11.80
  -9  -3   4  147.69   12.70
  -9  -3   4  139.09   15.00
   9  -3  -4  119.89   14.90
   9  -3  -4  139.59   13.40
  -9   3   4  164.68   14.80
   9   3  -4  157.18   13.00
   9   3  -4  160.08   13.70
  -9   3   4  172.58   12.50
   9   3  -4  168.58   11.80
  -9   3   4  164.58   12.30
  -9   3   4  148.99   16.40
  -7  -3   4  639.94   42.00
  -7   3   4  755.82   41.60
  -7   3   4  759.02   41.90
  -7   3   4  699.93   45.70
  -7   3   4  777.82   44.50
   7   3  -4  718.03   44.40
  -7   3   4  715.93   41.50
   7   3  -4  734.53   42.60
  -5  -3   4 1231.68   76.39
   5  -3  -4 1221.68   76.39
  -5  -3   4 1241.38   73.89
   5   3  -4 1419.36   72.09
   5   3  -4 1319.87   73.59
  -5   3   4 1348.47   72.89
   5   3  -4 1396.96   73.79
  -5   3   4 1299.97   77.69
  -5   3   4 1345.07   75.59
  -5   3   4 1322.87   73.09
  -5   3   4 1349.77   71.79
  -3  -3   4 1578.84   91.99
   3  -3  -4 1489.25   90.69
  -3  -3   4 1538.65   88.39
  -3   3   4 1593.44   86.19
   3   3  -4 1628.94   87.69
   3   3  -4 1648.64   87.89
  -3   3   4 1633.04   93.09
  -3   3   4 1541.55   87.49
  -3   3   4 1641.34   90.19
  -3   3   4 1583.34   87.29
   3   3  -4 1646.84   86.29
  -1  -3   4  851.41   56.89
  -1   3   4  904.41   51.69
  -1   3   4  943.41   55.69
  -1   3   4  880.31   50.19
  -1   3   4  929.21   51.49
   1   3  -4  929.31   51.19
  -1   3   4  920.91   54.09
   1   3  -4  980.30   50.19
   1   3  -4  905.01   49.80
   1   3  -4  902.81   51.79
  -1   3  -4  603.64   35.10
   1   3   4  608.04   34.60
   1   3   4  633.74   35.70
  -1   3  -4  622.04   34.80
   1   3   4  628.94   38.30
  -1   3  -4  611.84   36.10
  -1   3  -4  627.84   34.00
   1   3   4  586.14   35.70
  -3  -3  -4  532.45   31.60
  -3  -3  -4  537.05   32.70
  -3   3  -4  493.55   27.20
   3   3   4  472.65   31.70
  -3   3  -4  505.85   29.60
  -3   3  -4  485.05   28.80
   3   3   4  442.66   28.80
   3   3   4  451.45   29.10
  -5  -3  -4 1270.07   71.89
   5  -3   4 1246.48   77.09
  -5  -3  -4 1263.77   74.69
   5  -3   4 1396.86   74.19
  -5   3  -4 1363.36   73.49
   5   3   4 1309.87   72.49
  -5   3  -4 1328.87   72.19
   5   3   4 1298.37   75.99
   5   3   4 1291.77   72.39
  -7  -3  -4  542.65   35.00
   7  -3   4  556.94   33.90
   7  -3   4  533.55   38.30
  -7  -3  -4  554.94   33.10
   7  -3   4  598.54   38.00
  -7   3  -4  520.55   31.90
   7   3   4  572.54   35.90
  -7   3  -4  569.14   33.90
   7   3   4  528.65   32.10
   7   3   4  493.65   32.10
   9  -3   4  452.85   30.50
  -9  -3  -4  438.26   25.20
   9  -3   4  451.15   30.80
  -9  -3  -4  435.76   28.60
   9   3   4  384.16   28.10
  -9   3  -4  366.56   24.80
   9   3   4  370.16   26.30
   9   3   4  355.96   25.00
  -9   3  -4  401.16   27.10
 -11  -3  -4   83.49   12.60
  11  -3   4   75.69   17.10
  11  -3   4   95.19   11.80
  11  -3   4   92.39   14.80
 -11   3  -4   68.29   10.90
  11   3   4   72.79    8.30
  11   3   4   69.59   11.60
  11   3   4   71.29    8.90
 -11   3  -4   68.09    8.90
 -13  -3  -4  935.51   55.29
  13  -3   4  911.81   56.69
  13  -3   4  992.40   56.99
 -13   3  -4  893.01   54.09
 -13   3  -4  917.71   51.79
  13   3   4  872.41   54.39
  13   3   4  817.42   50.69
  13   3   4  820.42   50.39
  15  -3   4  278.27   26.00
  15  -3   4  306.57   26.20
 -15  -3  -4  291.67   25.90
  15   3   4  323.97   21.10
 -15   3  -4  324.17   22.00
  15   3   4  322.17   25.00
 -15   3  -4  309.17   24.50
  17  -3   4  409.36   35.60
 -17  -3  -4  439.06   34.30
  17  -3   4  449.76   33.90
 -17   3  -4  472.15   26.90
  17   3   4  524.95   34.60
 -17   3  -4  483.85   33.80
 -17   3  -4  531.65   31.40
  17   3   4  505.35   30.00
 -19  -3  -4  436.16   35.80
 -19   3  -4  508.45   35.60
 -19   3  -4  479.35   28.20
 -19   3  -4  525.25   32.80
  19   3   4  521.55   31.10
  19   3   4  521.05   35.70
  22  -4  -4  373.96   29.20
  22  -4  -4  358.96   25.00
 -22  -4   4  376.56   29.20
 -22  -4   4  375.06   23.00
 -22  -4   4  343.77   28.10
 -22  -4   4  350.86   23.10
  22   4  -4  355.96   25.30
  22   4  -4  314.17   28.30
 -22   4   4  331.07   27.60
 -22   4   4  316.47   29.40
 -20  -4   4  266.07   17.70
  20  -4  -4  255.07   23.40
 -20  -4   4  277.07   24.70
 -20  -4   4  243.78   17.80
 -20  -4   4  273.77   23.50
  20  -4  -4  254.77   19.90
 -20   4   4  270.97   25.60
 -20   4   4  289.77   23.70
  20   4  -4  303.47   21.00
  20   4  -4  294.17   24.00
  18  -4  -4  300.47   21.40
 -18  -4   4  290.97   24.10
 -18  -4   4  309.77   18.70
  18  -4  -4  303.87   24.60
 -18  -4   4  300.57   18.80
 -18  -4   4  292.77   25.80
  18  -4  -4  303.77   20.20
 -18   4   4  307.37   25.20
  18   4  -4  293.47   25.30
 -18   4   4  297.27   27.10
  18   4  -4  299.97   21.60
  18   4  -4  305.97   23.60
  16  -4  -4  104.69   12.00
 -16  -4   4  113.09   16.00
  16  -4  -4  112.29   12.30
 -16   4   4  149.09   21.70
  16   4  -4  135.99   19.70
  16   4  -4  124.69   15.80
  16   4  -4  153.48   13.40
 -14  -4   4  368.26   27.70
  14  -4  -4  376.46   23.50
 -14   4   4  336.07   28.10
  14   4  -4  317.97   25.80
  14   4  -4  330.47   24.10
  14   4  -4  348.57   23.10
 -14   4   4  336.07   27.90
 -12  -4   4  331.67   26.90
  12  -4  -4  329.77   22.80
  12   4  -4  348.87   27.40
 -12   4   4  331.57   25.90
  12   4  -4  350.16   22.60
  12   4  -4  343.27   23.50
 -10  -4   4  477.55   33.30
 -10  -4   4  479.55   29.20
  10  -4  -4  489.95   29.70
 -10   4   4  445.06   31.10
 -10   4   4  399.36   32.50
  10   4  -4  406.56   29.40
  10   4  -4  420.56   27.90
  10   4  -4  431.56   27.40
  -8  -4   4  252.67   21.80
   8  -4  -4  256.57   18.60
  -8  -4   4  248.18   17.60
   8   4  -4  224.28   16.00
   8   4  -4  207.48   18.00
  -8   4   4  208.08   19.10
  -8   4   4  205.28   21.70
   8   4  -4  204.88   15.90
   6   4  -4   45.00    6.70
   6   4  -4   49.99    7.30
  -6   4   4   33.20   10.30
   6   4  -4   45.30    8.20
  -6   4   4   62.69   13.30
   4  -4  -4  233.78   15.80
  -4  -4   4  240.38   16.20
  -4   4   4  197.38   19.40
   4   4  -4  205.08   14.40
   4   4  -4  178.28   15.60
   4   4  -4  184.28   13.80
  -4   4   4  191.78   19.90
   2   4  -4  277.47   18.00
  -2   4   4  285.37   22.50
   2   4  -4  279.37   17.50
   2   4  -4  280.87   19.30
  -2   4   4  293.47   24.30
   0  -4  -4  462.15   30.60
   0  -4   4  488.95   30.30
   0  -4   4  458.45   34.10
   0   4  -4  472.65   27.70
   0   4  -4  537.45   28.30
   0   4   4  466.45   32.70
   0   4   4  449.66   29.90
   0   4  -4  509.05   28.00
   0   4  -4  503.85   29.40
   2  -4   4  260.77   19.50
   2  -4   4  246.28   23.50
  -2  -4  -4  256.77   19.90
  -2   4  -4  273.27   16.10
   2   4   4  264.97   19.10
  -2   4  -4  279.37   17.70
   2   4   4  268.07   21.50
  -2   4  -4  272.97   16.20
  -2   4  -4  281.87   17.80
   4  -4   4 1096.69   61.49
   4  -4   4  988.00   65.29
  -4  -4  -4 1043.50   62.39
  -4   4  -4 1120.49   58.79
  -4   4  -4 1110.79   60.99
  -4   4  -4 1061.69   58.39
  -4   4  -4 1099.89   59.39
   4   4   4 1029.00   60.79
  -4   4  -4 1081.79   58.59
  -4   4  -4 1083.29   59.39
   6  -4   4  349.47   31.30
   6  -4   4  382.36   27.40
   6   4   4  415.86   30.70
  -6   4  -4  442.56   24.30
  -6   4  -4  431.16   24.10
  -6   4  -4  424.86   24.20
  -6   4  -4  421.46   24.30
  -6   4  -4  444.06   27.90
  -6   4  -4  433.06   24.10
   8  -4   4  624.74   37.10
   8  -4   4  547.75   41.60
  -8  -4  -4  517.35   33.80
  -8  -4  -4  512.15   37.60
  -8   4  -4  631.14   33.50
   8   4   4  633.34   40.20
  -8   4  -4  636.04   37.90
   8   4   4  605.14   35.90
  -8   4  -4  624.94   33.90
  10  -4   4  314.27   29.70
 -10  -4  -4  309.37   26.70
  10   4   4  411.66   29.50
 -10   4  -4  369.36   21.40
 -10   4  -4  420.36   27.70
  10   4   4  407.36   25.40
 -10   4  -4  382.86   22.30
  12  -4   4  603.64   41.70
 -12  -4  -4  616.74   40.40
  12  -4   4  536.75   41.10
 -12   4  -4  566.24   33.30
 -12   4  -4  571.34   32.10
  12   4   4  565.44   43.30
 -12   4  -4  597.04   38.80
  12   4   4  543.15   35.40
  14  -4   4  232.58   24.40
  14  -4   4  214.68   23.90
 -14  -4  -4  232.58   21.80
 -14   4  -4  225.78   16.80
 -14   4  -4  234.28   16.20
  14   4   4  208.78   21.60
 -14   4  -4  231.28   21.60
  14   4   4  236.28   18.20
 -16   4  -4  104.39   16.30
  16   4   4  136.19   18.70
  16   4   4  113.99   13.60
 -16   4  -4  121.49    9.40
 -16   4  -4  131.89   11.50
  15  -5  -4  255.97   16.20
 -15  -5   4  236.98   25.10
  15  -5  -4  279.47   21.50
 -15  -5   4  265.67   20.20
  15   5  -4  222.38   21.30
  15   5  -4  237.58   19.80
  15   5  -4  232.38   22.90
 -15   5   4  212.68   24.40
  13  -5  -4   59.89    7.10
 -13  -5   4   64.59   13.40
 -13  -5   4   75.09   10.50
  13  -5  -4   71.59    7.40
 -13   5   4   48.00   13.60
  13   5  -4   52.29   11.90
  13   5  -4   55.79    9.40
  13   5  -4   51.29    8.90
 -11  -5   4  185.48   21.20
  11  -5  -4  185.78   13.10
 -11  -5   4  204.88   16.00
  11  -5  -4  188.08   13.10
 -11   5   4  170.28   22.00
  11   5  -4  174.58   18.50
  11   5  -4  193.78   16.30
  11   5  -4  186.78   14.80
   9  -5  -4  248.78   16.70
  -9  -5   4  269.07   18.80
  -9  -5   4  247.38   24.40
   9  -5  -4  269.57   16.50
   9   5  -4  221.78   20.70
   9   5  -4  233.88   18.40
  -9   5   4  198.68   23.90
   7  -5  -4  260.17   18.50
   7  -5  -4  290.17   18.30
  -7  -5   4  284.57   26.40
  -7  -5   4  281.37   19.80
  -7   5   4  249.78   25.90
   7   5  -4  268.87   22.00
   7   5  -4  278.87   17.50
   7   5  -4  294.07   20.00
   5  -5  -4  686.93   40.10
   5  -5  -4  674.43   39.30
  -5  -5   4  702.33   40.30
  -5  -5   4  716.33   47.70
  -5   5   4  640.64   46.20
   5   5  -4  645.94   41.80
   5   5  -4  660.63   39.60
  -3  -5   4  282.87   20.00
  -3  -5   4  251.47   25.50
   3  -5  -4  281.17   19.60
   3   5  -4  305.07   19.80
  -3   5   4  298.67   26.80
   3   5  -4  296.17   21.60
  -1  -5   4  193.38   22.50
  -1  -5   4  221.38   17.20
   1  -5  -4  207.58   17.00
  -1   5   4  264.27   19.20
   1   5  -4  275.07   23.70
   1  -5   4  169.18   21.90
   1  -5   4  175.68   15.30
  -1  -5  -4  197.28   16.00
  -1   5  -4  183.58   15.00
  -1   5  -4  212.38   16.00
   1   5   4  190.78   17.10
  -1   5  -4  209.48   14.70
  -1   5  -4  205.98   14.00
   3  -5   4  159.88   20.10
  -3   5  -4  131.39   12.00
   3   5   4  129.49   14.40
  -3   5  -4  133.89   11.80
  -3   5  -4  142.89   12.40
  -3   5  -4  123.49   11.50
   5  -5   4   50.89   14.10
  -5  -5  -4   47.20   10.10
   5  -5   4   59.89    9.60
   5   5   4   52.59    9.50
  -5   5  -4   61.19    8.20
  -5   5  -4   57.09    7.60
  -5   5  -4   69.19    9.90
  -5   5  -4   58.19    7.10
   5   5   4   51.39   13.10
   7  -5   4  159.18   21.20
  -7  -5  -4  148.79   16.00
  -7   5  -4  127.19   10.90
  -7   5  -4  142.69   11.70
   7   5   4  129.69   15.00
  -7   5  -4  155.08   11.30
   7   5   4  167.08   20.20
  -7   5  -4  145.59   11.40
  -7   5  -4  179.38   15.70
 -30   0   5  483.85   36.40
 -30   0   5  449.06   34.30
  30   0  -5  485.35   36.20
  30   0  -5  484.65   36.10
  30   0  -5  500.05   31.90
  28   0  -5   74.49   14.10
 -28   0   5  103.69   14.40
  28   0  -5   79.49   10.70
 -28   0   5   71.89   14.20
  28   0  -5   87.69   19.60
 -26   0   5  663.23   42.90
  26   0  -5  679.93   40.30
  26   0  -5  654.73   44.10
 -26   0   5  654.73   44.50
 -24   0   5  208.38   19.40
  24   0  -5  204.68   20.50
  24   0  -5  192.58   16.50
 -24   0   5  220.08   19.10
 -24   0   5  219.18   20.20
 -22   0   5  562.84   36.00
 -22   0   5  530.25   37.50
 -22   0   5  586.34   37.30
  22   0  -5  549.65   33.90
  22   0  -5  545.65   37.30
  20   0  -5  189.08   15.30
  20   0  -5  173.18   17.80
 -20   0   5  196.48   15.10
 -20   0   5  188.98   12.60
 -20   0   5  215.48   16.60
  20   0  -5  203.98   16.60
 -20   0   5  188.58   17.10
 -18   0   5 1188.48   67.39
 -18   0   5 1179.18   64.79
  18   0  -5 1101.69   68.59
  18   0  -5 1178.28   67.39
  18   0  -5 1180.78   65.89
 -18   0   5 1177.28   65.49
 -18   0   5 1259.77   68.89
  18   0  -5 1136.79   69.49
 -16   0   5  642.94   38.50
  16   0  -5  617.14   38.20
 -16   0   5  667.73   39.70
  16   0  -5  643.84   40.60
  16   0  -5  616.24   37.00
 -16   0   5  636.84   36.60
  16   0  -5  614.54   39.70
 -16   0   5  644.94   36.50
  14   0  -5 1860.91  100.79
  14   0  -5 1755.32  103.79
 -14   0   5 1833.12  100.39
  14   0  -5 1756.82  101.69
 -14   0   5 1970.60  103.39
  14   0  -5 1883.01  101.09
 -14   0   5 1859.71  102.09
 -14   0   5 1893.61  100.89
  14   0  -5 1783.32  103.29
  12   0  -5  242.18   17.00
 -12   0   5  255.37   16.20
 -12   0   5  256.27   17.70
  12   0  -5  222.98   18.60
 -12   0   5  262.27   18.60
  12   0  -5  260.87   17.60
 -12   0   5  258.37   17.10
  12   0  -5  267.67   19.70
  12   0  -5  259.97   16.80
 -10   0   5   23.00    5.60
  10   0  -5   22.20    5.00
 -10   0   5   23.70    5.20
  10   0  -5   23.80    5.30
 -10   0   5   22.60    4.10
  10   0  -5   18.60    5.90
  10   0  -5   20.00    4.60
 -10   0   5   19.10    4.80
  10   0  -5   19.10    5.60
   8   0  -5  132.59   12.60
   8   0  -5  137.39   11.40
   8   0  -5  146.39   10.70
  -8   0   5  136.59   11.80
   8   0  -5  152.68   11.40
  -8   0   5  136.69   11.40
  -8   0   5  145.59   11.90
  -8   0   5  146.19   10.10
   6   0  -5  192.38   16.90
  -6   0   5  207.78   12.90
   6   0  -5  202.68   14.30
  -6   0   5  209.48   14.90
  -6   0   5  212.88   15.60
  -6   0   5  211.58   14.80
   6   0  -5  212.98   13.70
   6   0  -5  191.98   13.80
  -6   0   5  212.28   15.90
   6   0  -5  209.18   15.50
   4   0  -5  847.62   48.30
   4   0  -5  859.81   49.10
  -4   0   5  807.42   47.70
   4   0  -5  839.02   46.50
   4   0  -5  862.81   47.70
   4   0  -5  841.92   46.10
  -4   0   5  835.62   48.60
  -4   0   5  820.42   46.00
   2   0  -5  832.92   48.50
   2   0  -5  864.71   47.20
   2   0  -5  809.62   46.70
   2   0  -5  794.42   45.40
  -2   0   5  823.72   46.80
  -2   0   5  820.02   44.90
  -2   0   5  810.42   47.70
   2   0  -5  837.12   45.60
   0   0   5 2007.50  108.39
   0   0  -5 2039.40  109.09
   0   0   5 2041.90  110.29
   0   0   5 1945.11  111.29
   0   0  -5 2072.89  110.79
   0   0  -5 1954.00  112.19
   0   0  -5 2026.70  110.29
   0   0   5 2087.99  108.29
   0   0   5 2034.70  109.39
   2   0   5  116.79    9.30
  -2   0  -5  117.59   10.60
   2   0   5  108.69    9.00
   2   0   5  112.09   10.60
  -2   0  -5  117.49    8.40
   4   0   5  978.80   56.89
   4   0   5  968.30   54.99
  -4   0  -5  974.70   53.39
   4   0   5  986.80   54.39
   6   0   5 1564.24   88.89
  -6   0  -5 1640.04   92.09
   6   0   5 1680.93   92.59
  -6   0  -5 1592.24   88.09
   6   0   5 1700.23   90.49
   6   0   5 1622.24   88.99
   8   0   5 2567.74  139.39
  -8   0  -5 2600.84  142.89
   8   0   5 2607.94  142.39
   8   0   5 2460.05  139.29
   8   0   5 2675.23  141.89
  10   0   5 1464.05   78.99
  10   0   5 1318.87   78.69
  10   0   5 1536.55   82.69
  10   0   5 1449.55   81.69
 -10   0  -5 1443.66   82.59
 -12   0  -5 1182.78   69.39
  12   0   5 1180.58   65.29
  12   0   5 1241.48   68.89
 -12   0  -5 1126.99   64.39
 -14   0  -5   73.39   12.60
  14   0   5   78.09    7.90
 -14   0  -5   74.59    7.50
  14   0   5   82.49   12.70
 -16   0  -5  233.28   15.80
  16   0   5  272.57   23.20
  16   0   5  247.68   16.50
 -16   0  -5  242.28   21.20
  18   0   5  122.69   16.60
  18   0   5  113.79   13.90
 -18   0  -5  124.89   10.20
 -18   0  -5  134.29   16.20
 -20   0  -5  595.84   39.00
  20   0   5  569.94   39.70
 -20   0  -5  513.65   32.30
  22   0   5  307.37   28.20
 -22   0  -5  326.87   27.10
  29  -1  -5  171.88   16.90
 -29  -1   5  187.08   18.60
 -29  -1   5  194.68   22.20
 -29  -1   5  176.28   13.40
  29  -1  -5  179.58   20.90
 -29   1   5  220.18   22.00
  29   1  -5  202.48   22.40
 -29   1   5  232.18   22.00
  29   1  -5  217.28   18.70
  27  -1  -5  222.98   22.00
 -27  -1   5  226.88   22.60
 -27  -1   5  225.78   19.60
 -27  -1   5  225.88   15.60
  27  -1  -5  237.48   21.70
  27  -1  -5  235.48   18.40
 -27   1   5  203.98   21.70
  27   1  -5  210.68   18.40
 -27   1   5  204.28   21.00
  27   1  -5  206.08   22.10
 -25  -1   5  312.07   23.10
 -25  -1   5  291.17   20.20
  25  -1  -5  318.97   25.80
  25  -1  -5  336.57   22.70
 -25  -1   5  297.97   26.10
  25  -1  -5  326.17   25.20
 -25   1   5  300.57   24.90
  25   1  -5  298.57   26.00
  25   1  -5  322.57   22.40
 -25   1   5  325.37   25.40
 -23  -1   5  324.07   27.10
  23  -1  -5  324.47   26.90
  23  -1  -5  346.47   25.50
  23  -1  -5  347.67   23.20
 -23  -1   5  331.37   22.10
 -23  -1   5  335.57   24.00
  23  -1  -5  336.37   26.50
 -23   1   5  364.16   26.50
 -23   1   5  388.26   27.10
  23   1  -5  377.46   24.00
  23   1  -5  341.37   26.90
  21  -1  -5  380.66   25.20
 -21  -1   5  377.26   24.40
 -21  -1   5  394.06   25.80
 -21  -1   5  340.17   28.00
 -21  -1   5  347.37   27.40
  21  -1  -5  356.66   28.20
  21  -1  -5  369.36   28.40
  21  -1  -5  384.76   30.90
 -21  -1   5  327.57   24.10
  21  -1  -5  385.26   26.70
  21   1  -5  454.85   25.60
  21   1  -5  438.56   29.40
  21   1  -5  433.36   29.00
 -21   1   5  453.05   28.70
 -19  -1   5  931.31   50.59
 -19  -1   5  897.41   51.09
  19  -1  -5  901.51   54.69
 -19  -1   5  973.20   51.89
 -19  -1   5 1002.50   57.69
  19  -1  -5  890.71   53.79
  19  -1  -5  909.91   52.29
 -19  -1   5  875.81   54.79
  19  -1  -5  902.71   54.39
  19  -1  -5  903.01   50.89
 -19   1   5  905.71   54.09
  19   1  -5  817.42   54.49
  19   1  -5  819.82   50.69
 -19   1   5  850.01   53.69
  19   1  -5  768.72   53.39
 -17  -1   5  436.96   29.30
 -17  -1   5  447.56   26.50
  17  -1  -5  453.65   27.20
 -17  -1   5  432.96   27.40
  17  -1  -5  420.96   30.10
  17  -1  -5  433.96   29.50
  17  -1  -5  451.35   27.80
  17  -1  -5  446.86   30.30
 -17  -1   5  429.56   26.90
  15  -1  -5  373.36   26.00
  15  -1  -5  379.36   23.80
  15  -1  -5  375.86   22.60
 -15  -1   5  363.96   23.10
 -15  -1   5  388.06   25.70
  15  -1  -5  397.66   23.90
  15  -1  -5  376.06   26.60
 -15  -1   5  385.76   23.50
 -15  -1   5  394.26   24.60
  15  -1  -5  368.26   26.50
  13  -1  -5  902.31   53.99
  13  -1  -5  877.41   54.49
 -13  -1   5  891.81   54.09
  13  -1  -5  851.11   51.99
  13  -1  -5  893.71   55.29
  13  -1  -5  856.91   52.39
 -13  -1   5  884.51   52.09
 -13  -1   5  882.41   51.79
  13  -1  -5  881.91   54.99
 -13  -1   5  925.01   53.79
 -13   1   5 1085.59   55.89
  13   1  -5 1069.49   56.49
 -13   1   5 1074.69   52.69
  13   1  -5 1048.90   55.29
 -11  -1   5  726.83   43.30
  11  -1  -5  696.03   42.80
 -11  -1   5  736.63   43.50
  11  -1  -5  691.13   45.60
  11  -1  -5  729.23   44.00
  11  -1  -5  730.43   46.60
  11  -1  -5  728.63   44.30
 -11  -1   5  770.72   45.70
  11  -1  -5  686.63   46.30
 -11  -1   5  720.73   45.20
 -11   1   5  888.01   47.00
  11   1  -5  849.61   43.40
 -11   1   5  896.61   47.00
  11   1  -5  873.41   46.00
  11   1  -5  860.21   46.30
  11   1  -5  878.81   47.60
   9  -1  -5 1062.39   62.99
  -9  -1   5 1093.29   61.49
   9  -1  -5 1043.10   62.19
  -9  -1   5 1119.09   62.49
   9  -1  -5  981.20   62.39
  -9  -1   5 1099.69   59.39
   9  -1  -5 1032.70   60.99
  -9  -1   5 1094.89   59.59
   9  -1  -5 1028.80   60.19
   9   1  -5 1137.39   59.89
   9   1  -5 1086.59   59.49
  -9   1   5 1073.09   62.69
   9   1  -5 1068.29   61.99
  -9   1   5 1143.09   60.19
   9   1  -5 1103.89   62.19
   9   1  -5 1175.48   63.49
  -9   1   5 1132.29   62.69
   7  -1  -5 2302.17  106.29
  -7  -1   5 2239.78  104.99
  -7   1   5 1843.32  105.69
  -7   1   5 1863.71  107.49
   7   1  -5 1959.70  107.39
   7   1  -5 1824.02  105.19
   7   1  -5 1882.21  108.49
  -7   1   5 1827.62  107.79
   7   1  -5 1824.22  107.89
   7   1  -5 1939.51  105.39
   5   1  -5  788.72   45.70
   5   1  -5  784.32   45.90
  -5   1   5  798.62   46.70
  -5   1   5  828.02   44.80
  -5   1   5  800.52   46.30
   3  -1  -5 1689.43   93.89
  -3  -1   5 1793.12   97.19
   3  -1  -5 1764.32   95.99
   3  -1  -5 1693.83   96.19
   3  -1  -5 1736.33   95.99
  -3  -1   5 1729.63   95.29
   3   1  -5 1724.43   93.69
  -3   1   5 1730.63   95.79
  -3   1   5 1740.23   95.39
   3   1  -5 1690.03   97.19
   3   1  -5 1753.72   95.89
   3   1  -5 1734.73   95.09
   3   1  -5 1720.63   93.29
  -3   1   5 1723.33   93.79
  -1   1   5  265.37   16.70
   1   1  -5  276.57   18.30
   1   1  -5  286.77   16.30
   1   1  -5  287.77   17.10
  -1   1   5  255.77   18.20
  -1   1   5  276.07   18.70
   1   1  -5  279.27   17.40
   1  -1   5  630.04   36.90
   1  -1   5  660.63   32.50
  -1  -1  -5  658.23   35.70
  -1  -1  -5  631.54   34.40
  -1   1  -5  549.15   32.00
   1   1   5  534.85   34.30
  -1   1  -5  558.84   34.40
  -1   1  -5  559.04   32.80
   1   1   5  522.55   32.40
   1   1   5  546.15   32.20
   1   1   5  556.74   32.60
   3  -1   5  864.71   54.19
  -3  -1  -5  842.92   54.49
  -3  -1  -5  837.42   52.19
   3  -1   5  860.91   51.09
   3  -1   5 1034.80   58.59
   3  -1   5 1038.00   56.59
  -3   1  -5 1003.40   51.49
   3   1   5  966.60   51.99
  -3   1  -5 1016.60   57.19
   3   1   5  963.40   52.49
   3   1   5 1045.20   54.29
   3   1   5  955.90   51.99
   3   1   5  940.91   54.09
  -5  -1  -5 1022.30   59.49
   5  -1   5 1092.79   56.99
  -5  -1  -5 1025.70   57.19
   5  -1   5 1044.60   59.59
   5   1   5  938.81   53.49
   5   1   5  914.61   53.49
  -5   1  -5  942.51   52.99
  -5   1  -5  977.70   56.69
   5   1   5  952.80   55.69
   5   1   5  975.20   56.09
   5   1   5  925.01   54.89
   9  -1   5  905.91   56.59
  -9  -1  -5  970.70   58.39
   9  -1   5  925.71   56.29
   9   1   5  986.20   55.29
   9   1   5  994.30   52.69
  -9   1  -5  964.50   52.19
   9   1   5  980.30   56.39
   9   1   5  980.50   52.69
   9   1   5  968.30   55.89
   9   1   5  947.91   55.09
  -9   1  -5  985.20   56.79
  11  -1   5  257.17   20.20
 -11  -1  -5  241.68   20.50
  11   1   5  241.58   14.90
  11   1   5  234.08   14.70
  11   1   5  255.37   17.60
  11   1   5  258.77   17.80
 -11   1  -5  238.98   14.50
  11   1   5  238.08   19.20
  11   1   5  263.87   19.30
 -11   1  -5  245.48   19.40
  13  -1   5  809.72   55.09
  13   1   5  917.81   50.09
 -13   1  -5  952.90   55.19
  13   1   5  964.20   55.39
 -13   1  -5  904.91   50.09
  13   1   5  976.10   53.49
  13   1   5  900.81   49.99
 -15  -1  -5 1156.08   74.09
  15  -1   5 1168.38   73.79
 -15   1  -5 1264.47   68.39
  15   1   5 1245.88   67.39
 -15   1  -5 1239.38   72.79
  15   1   5 1296.47   70.99
  15   1   5 1240.38   67.29
  15   1   5 1365.06   73.89
  17  -1   5  663.53   44.10
 -17  -1  -5  659.33   44.00
 -17  -1  -5  628.54   38.10
 -17   1  -5  629.94   36.80
  17   1   5  661.43   43.30
 -17   1  -5  684.73   42.60
 -17   1  -5  683.43   43.30
  17   1   5  670.53   40.20
  19  -1   5  336.67   27.40
 -19  -1  -5  322.17   26.20
 -19   1  -5  278.67   18.40
  19   1   5  273.27   21.70
  19   1   5  316.57   26.40
 -19   1  -5  330.17   25.90
 -19   1  -5  293.87   24.30
  21  -1   5  217.78   24.10
 -21  -1  -5  207.38   23.10
 -21   1  -5  235.58   15.70
 -21   1  -5  263.67   22.60
  21   1   5  274.67   24.70
  21   1   5  247.88   19.50
 -21   1  -5  246.58   23.10
 -28  -2   5  252.37   25.80
 -28  -2   5  254.77   21.30
  28  -2  -5  275.87   20.80
  28  -2  -5  259.97   25.10
  28  -2  -5  260.07   24.50
 -28  -2   5  265.87   20.80
  28   2  -5  308.77   22.40
 -28   2   5  288.07   26.30
  28   2  -5  321.87   26.80
 -26  -2   5  138.59   14.50
  26  -2  -5  141.29   17.40
 -26  -2   5  150.48   15.00
  26  -2  -5  156.78   14.90
  26  -2  -5  167.98   19.60
 -26  -2   5  123.59   18.60
  26   2  -5  169.58   16.00
  26   2  -5  165.08   19.10
 -26   2   5  182.58   20.10
 -24  -2   5  293.97   20.30
  24  -2  -5  268.27   20.30
 -24  -2   5  294.27   21.40
  24  -2  -5  297.27   23.20
  24  -2  -5  296.57   24.70
 -24  -2   5  301.87   25.10
  24   2  -5  253.07   24.00
 -24   2   5  245.48   24.00
  24   2  -5  239.38   20.20
 -24   2   5  246.88   23.30
 -22  -2   5  347.27   23.00
 -22  -2   5  341.77   24.60
  22  -2  -5  324.07   27.30
 -22  -2   5  338.97   27.30
  22  -2  -5  320.97   25.10
  22  -2  -5  348.77   23.30
 -22   2   5  428.76   28.90
 -20  -2   5  367.16   25.40
  20  -2  -5  405.76   26.30
 -20  -2   5  417.96   28.00
  20  -2  -5  389.06   27.40
  20  -2  -5  392.46   29.80
  20  -2  -5  400.06   30.30
 -20  -2   5  387.86   29.60
 -20  -2   5  406.66   25.40
  20  -2  -5  359.66   34.40
  20   2  -5  480.55   30.80
 -20   2   5  446.56   30.80
 -20   2   5  445.76   36.40
  20   2  -5  434.16   30.00
  18  -2  -5  451.75   29.70
  18  -2  -5  467.05   32.90
 -18  -2   5  433.76   32.90
  18  -2  -5  455.15   33.20
 -18  -2   5  511.55   31.80
 -18  -2   5  468.35   28.60
 -18  -2   5  484.15   29.10
  18  -2  -5  470.65   33.10
  18  -2  -5  463.75   30.50
 -18   2   5  546.85   33.50
 -18   2   5  522.65   34.10
  18   2  -5  490.05   33.10
  18   2  -5  525.55   30.00
  18   2  -5  490.65   33.30
  16  -2  -5  277.27   22.20
  16  -2  -5  284.17   19.20
 -16  -2   5  279.27   16.90
  16  -2  -5  305.67   22.00
 -16  -2   5  280.97   18.00
  16  -2  -5  280.77   16.90
  16  -2  -5  294.47   22.60
 -16  -2   5  295.77   21.10
  16  -2  -5  298.97   19.30
  16   2  -5  221.98   20.70
  16   2  -5  231.98   21.30
  16   2  -5  247.68   18.70
  14  -2  -5 1052.19   58.59
  14  -2  -5  999.50   54.89
  14  -2  -5  990.00   55.59
 -14  -2   5 1023.50   54.69
  14  -2  -5 1003.50   58.99
  14  -2  -5  990.80   58.99
 -14  -2   5 1041.10   58.09
  14  -2  -5 1019.60   55.59
 -14  -2   5 1014.80   53.39
 -14  -2   5  982.50   57.09
  14   2  -5  862.81   57.49
 -14   2   5  904.41   58.79
  14   2  -5  982.00   55.29
 -14   2   5  960.90   58.39
  14   2  -5  896.21   57.99
  12  -2  -5 1051.59   57.39
 -12  -2   5 1041.10   57.39
  12  -2  -5  965.60   57.59
  12  -2  -5 1048.70   58.19
 -12  -2   5 1038.00   53.49
  12  -2  -5 1022.40   54.59
  12  -2  -5 1014.50   54.59
 -12  -2   5 1035.60   55.99
  12   2  -5  860.51   55.99
  12   2  -5  903.51   53.89
 -12   2   5  884.21   56.79
  12   2  -5  828.32   56.49
 -12   2   5  861.21   54.09
 -10  -2   5  466.15   30.30
  10  -2  -5  445.26   27.80
  10  -2  -5  468.75   30.20
  10  -2  -5  470.95   31.00
 -10  -2   5  464.25   26.30
  10  -2  -5  487.85   27.90
 -10  -2   5  461.45   28.50
  10  -2  -5  439.56   30.50
  10   2  -5  475.75   27.20
 -10   2   5  454.35   27.60
  10   2  -5  443.56   29.90
 -10   2   5  481.05   30.50
  10   2  -5  438.56   29.10
 -10   2   5  448.26   31.10
   8  -2  -5 1164.98   63.49
  -8  -2   5 1232.68   61.09
   8  -2  -5 1214.98   63.69
  -8  -2   5 1214.88   63.59
   8   2  -5  999.60   59.29
  -8   2   5  957.50   60.59
   8   2  -5  992.10   62.19
  -8   2   5  976.10   59.89
  -8   2   5  984.20   62.29
   6  -2  -5  203.28   15.40
  -6  -2   5  202.28   18.50
  -6  -2   5  207.08   15.30
   6  -2  -5  190.78   17.70
  -6  -2   5  214.58   17.70
  -6   2   5  263.57   18.30
  -6   2   5  248.48   15.60
   6   2  -5  256.07   16.50
   6   2  -5  254.57   14.70
   6   2  -5  242.98   17.70
  -6   2   5  234.48   19.50
  -6   2   5  246.48   16.40
   6   2  -5  249.58   18.00
  -4  -2   5 1098.99   57.09
  -4  -2   5 1089.09   59.49
   4  -2  -5 1013.70   57.29
   4  -2  -5  995.00   59.99
   4   2  -5 1049.20   57.69
   4   2  -5 1056.59   56.19
   4   2  -5 1000.40   59.29
  -4   2   5 1027.20   57.09
  -4   2   5 1058.29   59.69
   4   2  -5  994.20   59.29
  -4   2   5  998.00   57.69
  -4   2   5  942.51   60.69
  -2  -2   5 1540.15   87.09
   2  -2  -5 1571.54   88.19
  -2  -2   5 1565.24   89.79
   2  -2  -5 1607.74   85.29
  -2  -2   5 1687.53   84.99
  -2   2   5 1509.35   84.89
   2   2  -5 1428.06   83.49
   2   2  -5 1540.15   85.09
  -2   2   5 1547.55   85.49
   2   2  -5 1542.15   83.49
  -2   2   5 1536.65   87.39
   2   2  -5 1539.15   87.39
   2   2  -5 1598.54   83.89
   0  -2  -5  335.27   19.20
   0  -2  -5  332.07   22.00
   0   2  -5  291.97   17.20
   0   2   5  315.17   21.20
   0   2  -5  274.87   17.90
   0   2   5  283.97   18.70
   0   2  -5  298.77   18.30
   0   2   5  289.87   19.30
   2  -2   5  977.50   53.99
  -2  -2  -5  918.31   54.39
  -2  -2  -5  887.81   51.89
  -2   2  -5  918.41   49.60
   2   2   5  943.61   53.99
  -2   2  -5  938.11   50.09
   2   2   5  891.31   51.09
  -2   2  -5  912.01   51.39
   2   2   5  922.01   51.39
   2   2   5  891.31   52.19
  -4  -2  -5 1775.92  108.99
   4  -2   5 2060.49  111.49
   4  -2   5 1963.30  108.69
  -4  -2  -5 1913.61  109.49
   4  -2   5 1988.70  109.39
  -4  -2  -5 1880.11  106.99
  -4   2  -5 1975.00  107.09
   4   2   5 1982.20  107.39
   4   2   5 2058.19  108.89
   4   2   5 1937.91  105.99
   4   2   5 1979.40  106.19
  -6  -2  -5 1296.07   84.99
   6  -2   5 1309.07   84.39
   6   2   5 1531.05   81.99
  -6   2  -5 1619.64   84.19
   6   2   5 1627.84   83.79
   6   2   5 1564.64   84.59
   6   2   5 1524.65   81.79
  -8  -2  -5  577.24   34.40
   8  -2   5  565.34   35.50
   8  -2   5  560.24   33.00
   8   2   5  461.25   29.20
   8   2   5  484.45   32.50
   8   2   5  449.26   28.90
  -8   2  -5  480.65   31.20
   8   2   5  471.25   31.10
   8   2   5  498.45   32.30
  -8   2  -5  493.85   31.20
 -10   2  -5  541.95   33.40
  10   2   5  526.25   34.20
 -10   2  -5  535.05   33.60
  10   2   5  538.15   31.00
  10   2   5  516.45   30.80
 -12   2  -5  100.49   12.60
 -12   2  -5  113.89   12.40
  12   2   5  104.09   13.00
  12   2   5  107.19    9.30
  12   2   5   98.09    9.70
  14  -2   5  757.52   51.89
 -14  -2  -5  758.92   54.59
 -14   2  -5  874.21   49.70
 -14   2  -5  814.02   50.09
  14   2   5  821.92   46.10
  14   2   5  858.91   49.99
  14   2   5  838.32   46.30
 -16  -2  -5   67.89   13.80
  16  -2   5   71.69   14.10
  16   2   5   77.09    8.30
  16   2   5   78.09   13.10
  16   2   5   85.79   13.00
  16   2   5   80.89    8.30
 -16   2  -5   91.09   13.30
 -16   2  -5   83.49   12.40
  18  -2   5  112.79   18.50
  18   2   5  153.18   16.40
 -18   2  -5  143.89   10.20
  18   2   5  140.79   17.40
 -18   2  -5  150.98   16.10
  18   2   5  142.39   11.70
 -18   2  -5  143.89   17.10
  18   2   5  144.29   11.00
 -20  -2  -5  194.48   22.60
  20  -2   5  172.98   22.80
  20   2   5  221.28   15.30
  20   2   5  210.48   14.30
 -20   2  -5  212.28   13.60
  20   2   5  219.78   19.90
 -20   2  -5  234.78   22.00
 -20   2  -5  230.28   20.30
  20   2   5  216.58   22.30
  25  -3  -5  168.28   18.20
 -25  -3   5  152.38   17.60
  25  -3  -5  169.38   14.90
 -25  -3   5  182.08   20.10
  25  -3  -5  159.18   20.10
 -25  -3   5  167.58   13.90
  25   3  -5  124.59   15.60
  25   3  -5  124.59   19.10
 -25   3   5  125.59   19.10
  23  -3  -5  155.88   19.70
 -23  -3   5  165.88   19.30
 -23  -3   5  194.28   14.50
 -23  -3   5  179.48   18.00
  23  -3  -5  183.78   15.50
 -23   3   5  148.49   19.50
  23   3  -5  138.99   16.10
 -21  -3   5  390.56   33.20
 -21  -3   5  374.66   27.70
  21  -3  -5  347.07   27.00
  21  -3  -5  364.86   26.80
  21  -3  -5  358.36   29.10
 -21  -3   5  350.26   22.40
  21  -3  -5  370.16   24.40
 -21   3   5  373.96   28.30
 -21   3   5  381.66   29.60
  21   3  -5  366.76   29.00
  21   3  -5  376.06   25.30
 -19  -3   5  135.19   12.40
  19  -3  -5  154.18   15.30
  19  -3  -5  173.18   18.40
  19  -3  -5  162.38   14.10
 -19  -3   5  157.78   10.80
 -19  -3   5  164.88   10.70
  19  -3  -5  158.08   16.30
 -19  -3   5  161.68   17.40
  19   3  -5  145.39   16.40
  19   3  -5  143.39   16.90
 -19   3   5  155.08   17.30
 -19   3   5  160.78   18.50
  19   3  -5  150.78   17.60
  17  -3  -5  139.69   13.80
  17  -3  -5  141.89   12.80
  17  -3  -5  131.79   10.00
 -17  -3   5  125.89   11.00
  17  -3  -5  137.19   14.70
 -17  -3   5  143.99   16.00
  17  -3  -5  153.58   17.00
  17   3  -5  109.09   14.40
  17   3  -5   99.99   12.10
 -17   3   5  108.49   15.10
  17   3  -5  105.49   15.50
 -17   3   5  106.19   16.30
  15  -3  -5   87.29   12.10
  15  -3  -5   90.29   10.90
  15  -3  -5   82.59   13.60
 -15  -3   5   73.39    8.70
  15  -3  -5   71.59   10.20
 -15  -3   5   79.19   12.10
  15   3  -5   99.19   10.70
 -15   3   5  109.79   15.30
  15   3  -5  110.39   12.90
 -15   3   5  105.59   18.90
  13  -3  -5 1368.86   79.59
 -13  -3   5 1497.45   90.79
 -13  -3   5 1404.76   78.49
  13  -3  -5 1325.77   87.29
  13  -3  -5 1454.65   83.49
  13  -3  -5 1499.75   82.29
  13   3  -5 1431.86   81.89
  13   3  -5 1348.67   81.69
 -13   3   5 1504.85   83.79
  13   3  -5 1546.45   79.69
 -13   3   5 1421.46   84.69
 -11  -3   5 1211.28   72.99
  11  -3  -5 1224.08   73.59
  11  -3  -5 1128.79   71.29
 -11  -3   5 1213.88   77.89
  11   3  -5 1419.06   71.29
  11   3  -5 1311.87   73.49
  11   3  -5 1380.96   73.89
 -11   3   5 1262.07   76.59
 -11   3   5 1405.66   75.59
  -9  -3   5 1171.48   65.89
   9  -3  -5 1229.88   67.49
  -9  -3   5 1246.58   70.09
   9  -3  -5 1161.78   64.99
  -9  -3   5 1209.58   67.59
  -9   3   5 1122.59   64.59
  -9   3   5 1168.98   68.29
  -9   3   5 1148.09   64.39
  -9   3   5 1087.59   69.69
   9   3  -5 1162.68   64.29
   9   3  -5 1118.59   66.59
   9   3  -5 1115.09   66.19
  -7  -3   5  242.38   20.10
  -7  -3   5  258.37   22.00
  -7  -3   5  276.47   18.60
  -7   3   5  279.17   21.30
   7   3  -5  286.77   19.20
   7   3  -5  269.27   19.70
  -7   3   5  280.87   17.60
  -7   3   5  270.17   17.10
  -7   3   5  258.87   24.30
   7   3  -5  283.67   17.50
  -5  -3   5 1122.49   66.19
  -5  -3   5  974.10   61.39
   5   3  -5 1151.98   58.99
  -5   3   5 1061.59   59.09
  -5   3   5 1104.39   63.19
  -5   3   5 1017.90   64.79
  -5   3   5 1050.19   59.19
   5   3  -5 1087.79   60.49
   5   3  -5 1047.30   61.19
  -3  -3   5  567.14   34.20
  -3   3   5  531.75   32.30
  -3   3   5  480.05   36.40
  -3   3   5  520.85   31.20
   3   3  -5  538.25   33.20
  -3   3   5  553.14   35.10
   3   3  -5  568.24   32.20
  -3   3   5  516.45   31.10
   3   3  -5  583.34   30.80
  -1  -3   5  972.60   61.79
  -1   3   5  900.21   57.89
  -1   3   5  817.82   48.50
   1   3  -5  856.11   47.00
  -1   3   5  792.52   47.90
   1   3  -5  884.81   50.29
  -1   3   5  820.12   48.00
   1   3  -5  878.31   48.30
  -1  -3  -5  366.86   27.10
   1  -3   5  369.96   26.50
   1  -3   5  400.56   32.60
   1   3   5  387.86   24.40
   1   3   5  416.46   24.70
  -1   3  -5  447.56   23.90
  -1   3  -5  436.76   23.10
   1   3   5  396.06   25.00
   1   3   5  436.36   28.50
  -1   3  -5  421.56   23.90
   1   3   5  366.36   25.00
   3   3   5  338.17   25.50
  -3   3  -5  372.36   20.40
  -3   3  -5  359.66   22.50
   3   3   5  371.76   24.70
   3   3   5  350.36   22.80
   3   3   5  366.16   22.60
   5  -3   5  553.94   35.00
   5  -3   5  566.44   38.30
  -5  -3  -5  516.55   35.60
  -5  -3  -5  533.15   32.40
   5   3   5  500.85   35.60
  -5   3  -5  570.54   33.40
   5   3   5  526.35   32.60
  -5   3  -5  600.24   33.30
   7  -3   5  134.99   16.50
  -7  -3  -5  134.99   15.10
   7  -3   5  136.09   18.00
   7   3   5  137.09   12.50
   7   3   5  138.59   15.80
  -7   3  -5  141.59   12.40
   7   3   5  136.09   11.90
  -7   3  -5  159.18   13.70
   9  -3   5  127.29   16.90
  -9  -3  -5  108.39   15.00
   9  -3   5  119.39   14.60
   9  -3   5  106.59   16.00
   9   3   5  126.09   11.60
   9   3   5  147.89   12.40
  -9   3  -5  134.39   12.20
   9   3   5  133.09   15.40
  -9   3  -5  138.69   13.80
  11  -3   5  375.66   32.10
 -11  -3  -5  382.66   30.90
  11   3   5  477.35   27.70
 -11   3  -5  502.05   30.20
  11   3   5  444.06   27.00
  13  -3   5  516.95   38.90
 -13  -3  -5  541.85   38.00
  13  -3   5  517.95   39.20
  13   3   5  539.75   33.10
 -13   3  -5  581.14   36.50
  13   3   5  589.54   37.70
 -13   3  -5  550.04   34.40
  15  -3   5  262.47   24.90
  15  -3   5  261.47   24.80
 -15  -3  -5  258.47   23.50
 -15   3  -5  240.08   21.70
  15   3   5  240.78   22.00
  15   3   5  237.18   18.20
 -15   3  -5  255.57   19.70
  17  -3   5  105.39   18.60
 -17  -3  -5  103.89   16.50
  17   3   5  137.19   18.50
 -17   3  -5  142.39   14.80
 -17   3  -5  138.39   16.90
  17   3   5  117.59   17.00
 -20  -4   5  359.46   27.60
  20  -4  -5  305.37   18.10
  20  -4  -5  295.97   23.10
  20   4  -5  310.77   22.20
 -20   4   5  257.97   26.70
  20   4  -5  254.97   24.50
  18  -4  -5  293.07   23.30
  18  -4  -5  330.67   21.40
 -18  -4   5  346.27   27.70
  18   4  -5  315.57   23.10
  18   4  -5  320.77   26.40
 -18   4   5  298.57   27.80
 -16  -4   5  229.38   23.70
  16   4  -5  297.87   23.60
  16   4  -5  293.77   20.30
  16   4  -5  271.27   21.90
 -16   4   5  295.57   26.40
  14  -4  -5  159.18   15.60
 -14  -4   5  143.39   16.80
 -14  -4   5  150.88   18.70
  14   4  -5  175.68   17.50
 -14   4   5  181.28   19.90
  14   4  -5  208.98   18.60
 -14   4   5  177.28   13.00
  14   4  -5  179.48   16.20
 -14   4   5  176.58   23.20
  12   4  -5  162.28   13.70
 -12   4   5  157.88   17.50
  12   4  -5  179.78   16.30
 -12   4   5  152.48   11.20
  12   4  -5  140.29   14.30
 -12   4   5  137.29   19.00
 -10   4   5   68.69    9.00
  10   4  -5   66.49   11.10
  10   4  -5   64.99    9.70
 -10   4   5   55.69    9.10
 -10   4   5   56.69   13.80
 -10   4   5   70.99   12.10
  10   4  -5   65.89    8.50
  -8  -4   5  271.77   24.60
   8  -4  -5  289.67   20.10
  -8  -4   5  280.57   20.30
  -8   4   5  231.18   24.00
   8   4  -5  283.07   18.30
   8   4  -5  261.17   19.00
  -8   4   5  260.67   18.50
  -8   4   5  253.87   15.30
  -8   4   5  250.37   22.00
   8   4  -5  240.48   19.40
  -6  -4   5  434.36   26.90
  -6  -4   5  426.66   31.80
  -6   4   5  363.06   24.60
   6   4  -5  406.36   24.10
   6   4  -5  369.06   25.40
  -6   4   5  407.66   31.20
   6   4  -5  353.66   24.50
  -6   4   5  355.66   32.90
  -4  -4   5  834.32   56.99
   4  -4  -5  912.61   53.89
  -4  -4   5  906.31   53.89
   4   4  -5  980.70   51.49
  -4   4   5  910.91   52.69
  -4   4   5  923.71   63.49
   4   4  -5  941.31   52.89
  -2  -4   5  319.07   30.10
  -2  -4   5  328.87   25.30
   2   4  -5  433.96   24.10
  -2   4   5  365.66   24.30
   2   4  -5  416.56   24.40
   0  -4  -5  313.87   25.10
   0  -4   5  344.77   25.20
   0  -4   5  300.17   27.90
   0   4  -5  400.26   23.10
   0   4  -5  397.76   23.00
   0   4  -5  407.66   22.10
   0   4   5  350.96   23.50
   0   4   5  376.06   24.60
  -2  -4  -5  248.98   19.70
   2  -4   5  241.48   22.90
   2  -4   5  254.87   19.10
   2   4   5  219.18   17.80
  -2   4  -5  217.68   15.90
  -2   4  -5  238.98   15.30
  -2   4  -5  229.48   15.60
  -2   4  -5  230.18   15.40
  -2   4  -5  233.78   15.10
   4  -4   5  653.53   44.00
  -4  -4  -5  621.04   40.10
  -4   4  -5  606.24   36.00
  -4   4  -5  636.04   36.70
  -4   4  -5  638.94   37.10
  -4   4  -5  621.14   34.60
  -4   4  -5  639.64   35.10
   4   4   5  607.24   37.90
  -6  -4  -5  426.36   29.70
   6  -4   5  410.06   33.20
   6  -4   5  458.45   28.80
  -6   4  -5  429.96   25.30
   6   4   5  384.96   27.10
   6   4   5  417.56   31.40
  -6   4  -5  408.86   23.80
  -6   4  -5  403.36   25.90
  -6   4  -5  415.86   27.40
   8   4   5  203.08   18.00
  -8   4  -5  234.88   16.00
  -8   4  -5  240.18   18.90
   8   4   5  246.78   28.40
  10  -4   5  240.58   24.50
  10  -4   5  239.18   19.50
 -10  -4  -5  236.58   21.00
 -10   4  -5  204.18   19.10
  10   4   5  184.18   20.80
  10   4   5  166.78   17.00
 -12  -4  -5   76.39   14.20
  12  -4   5   73.39   16.10
  12  -4   5   60.49   14.50
 -12   4  -5   53.79   11.60
 -12   4  -5   60.59    8.50
  12   4   5   41.60    8.90
  12   4   5   37.70   12.00
  11  -5  -5  108.99   12.40
  11  -5  -5  126.89   13.10
 -11  -5   5  122.09   14.40
 -11  -5   5  122.59   19.40
 -11   5   5  171.18   21.70
  11   5  -5  166.08   13.40
  11   5  -5  167.98   16.80
  -9  -5   5  265.27   27.20
  -9  -5   5  296.97   23.90
   9  -5  -5  283.17   21.00
   9  -5  -5  294.47   21.50
   9   5  -5  343.27   20.80
   9   5  -5  343.07   24.60
  -9   5   5  303.67   29.00
   7  -5  -5  186.38   16.30
   7  -5  -5  187.68   16.30
  -7  -5   5  196.28   19.50
  -7  -5   5  203.08   24.20
   7   5  -5  238.98   19.00
  -7   5   5  230.28   24.50
   7   5  -5  216.18   14.80
   7   5  -5  229.98   17.20
  -5  -5   5   92.89   13.00
   5  -5  -5  101.99   12.30
   5  -5  -5   93.39   12.10
   5   5  -5  152.08   14.40
   5   5  -5  139.49    9.70
   5   5  -5  138.79   12.30
  -5   5   5  126.39   18.90
   3  -5  -5  177.28   15.10
  -3  -5   5  191.98   15.50
  -3  -5   5  177.68   20.70
   3   5  -5  137.89   13.30
  -3   5   5  119.49   15.30
   3   5  -5  137.99   14.40
  -1  -5   5  102.79   16.70
   1  -5  -5  140.99   14.00
  -1  -5   5  140.69   16.80
   1   5  -5  101.99   12.60
  -1   5   5  118.69   13.60
   1   5  -5  112.39   11.50
  -1  -5  -5   78.69   12.40
   1  -5   5   63.59   15.50
   1  -5   5   79.29   11.40
  -1   5  -5  110.79   10.60
  -1   5  -5  104.89    9.80
   1   5   5  118.49   12.80
  -1   5  -5  118.19   10.80
   3  -5   5  117.59   18.80
   3  -5   5  132.89   14.40
  -3  -5  -5  104.39   14.60
  -3   5  -5  135.39   10.70
   3   5   5  137.09   14.40
  -3   5  -5  128.39   10.70
  -3   5  -5  136.89   11.10
  -3   5  -5  145.39   11.50
  30   0  -6  304.37   26.90
  30   0  -6  312.47   28.80
 -30   0   6  296.97   25.90
  30   0  -6  325.37   23.80
  28   0  -6   38.80   11.30
 -28   0   6   23.80    9.40
  28   0  -6   27.10    8.30
  28   0  -6    5.40   10.30
  26   0  -6  195.78   17.10
 -26   0   6  171.58   17.80
  26   0  -6  197.18   21.20
  24   0  -6  314.87   26.50
  24   0  -6  286.97   21.70
 -24   0   6  319.47   23.90
  22   0  -6  211.18   17.40
  22   0  -6  234.88   19.10
  22   0  -6  215.28   20.70
 -22   0   6  224.68   18.80
  20   0  -6  338.67   23.90
  20   0  -6  321.07   22.40
  20   0  -6  320.27   25.50
 -20   0   6  344.97   23.80
 -20   0   6  331.97   24.90
  18   0  -6  871.91   51.89
  18   0  -6  886.21   50.59
 -18   0   6  905.71   50.49
  18   0  -6  823.22   53.69
 -18   0   6  889.61   51.79
 -18   0   6  904.51   53.49
  16   0  -6  112.59   14.00
 -16   0   6  116.99   10.70
  16   0  -6  133.49   12.60
 -16   0   6  114.99   12.00
  16   0  -6  132.19   11.10
 -16   0   6  140.39   13.70
  16   0  -6  120.09   11.60
  14   0  -6  149.88   12.70
  14   0  -6  167.18   16.50
  14   0  -6  147.79   15.20
 -14   0   6  150.48   13.40
  14   0  -6  152.48   15.10
 -14   0   6  168.58   14.80
 -14   0   6  160.38   12.80
 -14   0   6  167.98   12.10
  14   0  -6  160.68   13.40
  12   0  -6  585.24   38.50
 -12   0   6  622.04   35.50
  12   0  -6  631.44   37.30
  12   0  -6  637.84   38.40
 -12   0   6  628.14   38.30
 -12   0   6  600.94   37.00
  12   0  -6  609.64   39.20
  12   0  -6  618.94   36.00
 -12   0   6  623.34   37.10
 -10   0   6   62.09    8.90
 -10   0   6   64.59    6.70
  10   0  -6   58.69    7.20
  10   0  -6   71.39   10.10
 -10   0   6   73.29    9.00
  10   0  -6   63.99    8.00
  10   0  -6   62.99    8.70
  10   0  -6   52.09    9.10
   8   0  -6  536.75   33.60
  -8   0   6  528.05   35.30
   8   0  -6  549.05   32.60
   8   0  -6  568.14   30.70
   8   0  -6  521.45   33.90
   8   0  -6  555.84   31.90
  -8   0   6  545.95   33.30
  -8   0   6  540.75   33.20
   6   0  -6 1101.29   63.19
  -6   0   6 1105.39   62.69
  -6   0   6 1057.79   63.89
   6   0  -6 1126.79   62.29
   6   0  -6 1110.49   60.99
  -6   0   6 1106.09   60.29
  -4   0   6 1148.09   61.29
  -4   0   6 1093.59   63.39
   4   0  -6 1185.68   63.59
   4   0  -6 1061.99   61.59
   4   0  -6 1134.39   62.09
  -4   0   6 1110.99   65.19
   4   0  -6 1141.69   64.09
  -2   0   6  879.81   50.79
  -2   0   6  881.01   48.50
   2   0  -6  911.61   52.99
   2   0  -6  903.51   51.09
  -2   0   6  873.91   52.49
   0   0   6 2200.68  125.09
   0   0   6 2301.87  120.89
   0   0   6 2197.68  120.89
   0   0  -6 2326.57  122.09
   0   0  -6 2291.07  123.59
   0   0   6 2248.77  123.39
   0   0  -6 2258.07  123.89
   2   0   6 2960.00  157.18
  -2   0  -6 2795.12  158.38
   2   0   6 2827.82  157.38
  -2   0  -6 2872.81  156.18
   2   0   6 3086.69  160.68
   4   0   6 1629.64   91.89
  -4   0  -6 1599.14   88.09
   4   0   6 1653.83   89.79
   4   0   6 1641.54   89.39
  -4   0  -6 1604.84   90.89
   6   0   6  744.73   41.70
   6   0   6  727.63   42.80
  -6   0  -6  717.63   40.60
   6   0   6  689.43   41.30
  -6   0  -6  731.93   45.40
   6   0   6  765.32   44.80
  -8   0  -6  221.48   19.10
   8   0   6  238.48   14.90
   8   0   6  228.18   17.10
   8   0   6  186.48   14.10
  10   0   6  400.36   28.90
  10   0   6  387.46   23.90
  10   0   6  402.66   27.10
 -10   0  -6  398.76   28.70
  12   0   6  419.36   29.80
 -12   0  -6  422.36   30.70
  12   0   6  418.86   25.60
  12   0   6  446.56   29.90
  14   0   6  162.78   12.00
 -14   0  -6  147.99   17.40
  14   0   6  167.78   17.50
  16   0   6  187.08   13.40
 -16   0  -6  188.78   19.80
  16   0   6  181.88   13.40
  16   0   6  213.28   20.20
  18   0   6  143.49   18.00
  18   0   6  134.89   10.80
 -18   0  -6  139.79   17.90
  18   0   6  119.29   10.70
  20   0   6   35.70    6.40
 -20   0  -6   49.30   13.00
  20   0   6   46.90   13.50
  29  -1  -6  256.67   23.40
 -29  -1   6  270.57   17.60
  29  -1  -6  259.97   25.20
 -29  -1   6  296.67   26.90
  29  -1  -6  281.37   21.30
 -29  -1   6  300.67   23.10
 -29   1   6  238.38   24.50
  29   1  -6  240.18   25.70
  29   1  -6  249.88   22.00
 -27  -1   6  275.37   22.10
  27  -1  -6  265.97   21.10
  27  -1  -6  286.07   23.50
  27  -1  -6  262.37   25.20
 -27  -1   6  269.27   18.70
  27   1  -6  291.87   26.70
 -27   1   6  306.37   25.20
  27   1  -6  288.37   21.80
  25  -1  -6  407.56   32.00
 -25  -1   6  412.56   28.10
 -25  -1   6  402.96   25.90
  25  -1  -6  408.66   27.50
  25  -1  -6  425.26   29.50
 -23  -1   6  265.87   20.20
  23  -1  -6  249.97   22.80
  23  -1  -6  278.57   21.40
  23  -1  -6  269.57   23.80
  23  -1  -6  254.47   21.00
 -23  -1   6  274.27   19.20
 -23   1   6  292.87   23.30
  23   1  -6  286.67   20.70
  23   1  -6  326.37   31.30
 -21  -1   6  152.28   13.50
  21  -1  -6  152.38   17.20
  21  -1  -6  140.19   14.00
 -21  -1   6  142.09   12.80
  21  -1  -6  142.59   15.80
  21  -1  -6  143.09   13.70
 -19  -1   6   33.10    6.90
  19  -1  -6   24.10    7.70
  19  -1  -6   25.40    8.30
  19  -1  -6   33.50    7.30
 -19  -1   6   18.10    8.60
  19  -1  -6   15.60    8.10
 -19  -1   6   28.70    9.80
  19  -1  -6   22.20    6.70
  19   1  -6   22.50    6.50
  19   1  -6   25.10    8.90
 -19   1   6   28.10    9.00
 -19   1   6   22.50    7.50
  19   1  -6   30.40    9.30
  17  -1  -6  630.24   36.30
 -17  -1   6  633.54   35.40
  17  -1  -6  624.34   43.50
  17  -1  -6  665.93   39.00
  17  -1  -6  604.14   34.80
  17  -1  -6  619.04   39.50
 -17  -1   6  654.63   35.80
 -17  -1   6  620.74   36.90
  17  -1  -6  611.54   35.60
 -17   1   6  541.25   37.80
  17   1  -6  554.44   39.50
  17   1  -6  548.45   38.60
  17   1  -6  592.34   35.80
 -17   1   6  552.84   39.70
 -17   1   6  569.54   35.50
 -15  -1   6 1015.60   55.99
  15  -1  -6 1062.99   59.49
  15  -1  -6 1009.60   56.89
 -15  -1   6 1060.89   56.39
  15  -1  -6  988.20   59.89
  15  -1  -6 1049.70   56.59
  15  -1  -6  954.30   59.69
 -15  -1   6 1026.00   58.19
  15  -1  -6 1004.40   55.79
  15   1  -6  981.90   56.49
 -15   1   6 1016.80   59.29
  15   1  -6  951.90   56.19
 -15   1   6  976.60   59.19
  15   1  -6  962.10   59.39
  15   1  -6  951.20   59.99
 -15   1   6 1007.60   56.49
 -13  -1   6 1198.78   61.49
  13  -1  -6 1148.19   60.19
  13  -1  -6 1130.29   64.09
  13  -1  -6 1220.18   62.19
  13  -1  -6 1162.18   65.19
 -13  -1   6 1161.28   63.69
  13  -1  -6 1156.88   62.19
 -13  -1   6 1173.38   63.89
 -13  -1   6 1192.28   60.99
  13  -1  -6 1153.08   65.19
  13   1  -6 1021.40   64.79
  13   1  -6  982.50   63.79
 -13   1   6  979.00   63.59
  13   1  -6  969.00   60.79
  13   1  -6 1001.40   61.19
 -13   1   6 1032.80   61.29
 -13   1   6 1030.70   64.09
  11  -1  -6  859.21   50.59
  11  -1  -6  842.52   49.40
 -11  -1   6  821.22   49.80
  11  -1  -6  755.82   50.89
  11  -1  -6  809.02   48.30
 -11  -1   6  807.02   47.20
  11  -1  -6  811.92   51.29
 -11  -1   6  805.62   47.60
 -11  -1   6  873.61   50.59
  11   1  -6  860.21   47.60
 -11   1   6  894.01   51.19
 -11   1   6  879.01   48.10
  11   1  -6  884.21   50.69
 -11   1   6  919.51   51.09
  11   1  -6  900.41   51.99
  11   1  -6  906.51   48.20
  -9  -1   6  362.56   28.90
  -9   1   6  448.26   29.00
   9   1  -6  482.15   29.80
   7  -1  -6 1030.70   57.09
  -7  -1   6 1038.40   53.19
  -7  -1   6 1013.50   55.59
   7  -1  -6 1002.10   54.69
  -7  -1   6  997.80   57.69
   7  -1  -6 1053.99   57.69
   7  -1  -6 1014.80   56.69
  -7  -1   6  967.40   57.49
  -7   1   6  944.21   56.79
   7   1  -6  935.21   55.29
  -7   1   6  931.31   56.69
   7   1  -6  965.50   56.19
  -7   1   6  890.91   57.19
   7   1  -6  930.81   57.59
   7   1  -6  951.80   54.09
  -7   1   6  933.41   54.19
   7   1  -6  975.30   54.09
   5  -1  -6  961.20   56.19
   5  -1  -6  996.20   58.29
  -5  -1   6  997.30   58.99
   5  -1  -6  988.20   58.59
  -5  -1   6  946.61   56.59
  -5  -1   6  939.21   54.39
  -5  -1   6  975.40   59.49
  -5   1   6 1049.99   58.69
   5   1  -6 1005.40   55.89
  -5   1   6 1037.00   55.89
   5   1  -6 1046.30   57.29
   5   1  -6 1045.80   55.69
  -5   1   6 1028.40   58.29
  -5   1   6 1057.49   59.39
   5   1  -6 1061.29   57.79
   3  -1  -6 1117.89   58.89
  -3  -1   6 1094.09   58.99
   3  -1  -6 1102.69   61.09
  -3  -1   6 1153.08   62.79
  -3  -1   6 1099.59   61.49
   3  -1  -6 1073.19   60.99
   3   1  -6  983.60   59.29
   3   1  -6 1017.00   58.49
  -3   1   6 1035.70   58.29
  -3   1   6  989.70   60.59
   3   1  -6 1044.60   57.99
  -3   1   6 1055.59   60.69
   3   1  -6  980.20   59.49
  -1  -1   6  688.63   43.00
   1  -1  -6  664.83   41.00
   1  -1  -6  676.03   38.80
  -1  -1   6  630.74   38.40
  -1  -1   6  643.34   41.10
   1   1  -6  700.43   38.00
  -1   1   6  698.73   40.70
   1   1  -6  716.13   39.40
   1   1  -6  701.43   39.00
  -1   1   6  688.23   40.90
   1   1  -6  692.63   40.10
  -1   1   6  661.73   40.00
   1  -1   6  367.66   23.90
  -1  -1  -6  389.86   24.10
  -1  -1  -6  384.86   21.30
   1  -1   6  366.56   25.50
  -1   1  -6  330.37   25.50
   1   1   6  324.37   19.60
  -1   1  -6  334.77   20.90
   1   1   6  328.47   20.40
  -1   1  -6  324.07   21.50
   1   1   6  320.07   22.90
  -1   1  -6  326.97   20.10
   1   1   6  337.17   22.60
   3   1   6  612.54   38.30
   3   1   6  612.34   36.80
   3   1   6  617.84   34.40
  -3   1  -6  612.24   37.40
  -3   1  -6  625.34   34.20
   3   1   6  626.74   34.50
   3   1   6  583.54   37.40
  -5  -1  -6  811.92   56.09
   5  -1   6  856.41   55.69
   5   1   6 1012.40   52.79
   5   1   6  994.30   56.39
  -5   1  -6  987.20   52.49
   5   1   6  986.80   52.89
   5   1   6 1000.40   55.49
   5   1   6 1043.40   54.49
   7  -1   6  973.40   60.89
  -7  -1  -6  881.21   60.89
   7  -1   6  955.20   59.99
   7   1   6 1025.00   56.19
   7   1   6 1053.99   58.99
   7   1   6 1138.49   59.49
  -7   1  -6 1045.20   55.99
  -7   1  -6 1109.59   61.19
   7   1   6 1014.90   59.79
   7   1   6 1040.30   56.09
   7   1   6 1078.19   58.69
  -9  -1  -6  789.82   46.10
   9   1   6  658.73   41.90
  -9   1  -6  691.13   42.40
   9   1   6  630.44   36.90
   9   1   6  643.44   36.90
   9   1   6  670.63   40.30
   9   1   6  646.84   40.00
  11  -1   6 1271.57   72.19
 -11  -1  -6 1116.29   72.39
  11  -1   6 1259.17   72.39
  11   1   6 1249.38   70.49
 -11   1  -6 1268.47   72.09
  11   1   6 1261.77   71.39
  11   1   6 1194.38   69.29
  11   1   6 1180.78   69.29
  13  -1   6  472.05   30.80
  13  -1   6  414.16   30.30
 -13  -1  -6  418.76   31.10
  13   1   6  394.76   28.40
 -13   1  -6  407.96   29.60
  13   1   6  390.36   26.90
 -15  -1  -6  419.96   33.80
  15  -1   6  423.46   33.30
 -15   1  -6  544.15   35.70
  15   1   6  511.45   30.60
 -17   1  -6  238.08   21.90
 -17   1  -6  197.78   13.90
  17   1   6  218.78   17.60
 -17   1  -6  228.68   21.20
  17   1   6  218.98   20.90
 -19  -1  -6  358.86   28.90
  19  -1   6  360.66   29.00
  19   1   6  309.37   26.90
 -19   1  -6  314.77   20.00
 -19   1  -6  331.17   26.80
 -19   1  -6  339.07   28.10
  19   1   6  311.27   23.30
  26  -2  -6  170.38   15.90
 -26  -2   6  142.29   14.30
  26  -2  -6  157.78   20.10
  26  -2  -6  149.49   20.50
 -26  -2   6  141.19   15.20
  26   2  -6  155.48   19.70
 -26   2   6  171.98   19.70
  26   2  -6  177.08   16.60
 -24  -2   6  271.87   19.60
 -24  -2   6  264.87   21.20
  24  -2  -6  281.87   25.20
  24  -2  -6  263.77   20.70
  24  -2  -6  270.17   22.00
 -24   2   6  290.97   25.30
  24   2  -6  306.67   21.70
  24   2  -6  306.27   25.70
  22  -2  -6  864.41   49.99
  22  -2  -6  875.81   49.20
 -22  -2   6  874.91   50.49
 -22  -2   6  905.61   48.20
  22  -2  -6  846.32   53.29
  22   2  -6  782.62   52.79
 -22   2   6  713.33   52.09
  22   2  -6  780.92   49.10
  20  -2  -6  556.64   34.60
 -20  -2   6  543.75   35.80
  20  -2  -6  543.55   38.50
 -20  -2   6  544.65   32.70
  20  -2  -6  553.04   34.80
  20   2  -6  554.64   39.70
 -20   2   6  616.84   40.20
  20   2  -6  606.94   35.60
 -20   2   6  545.95   38.00
  18  -2  -6  350.66   28.10
  18  -2  -6  391.36   24.70
 -18  -2   6  355.66   23.10
  18  -2  -6  357.56   27.50
  18  -2  -6  380.16   27.60
 -18  -2   6  376.66   26.20
  18  -2  -6  366.36   23.80
 -18  -2   6  388.46   21.90
  18  -2  -6  352.56   21.80
 -16  -2   6  594.34   37.90
  16  -2  -6  599.34   34.70
 -16  -2   6  597.84   34.60
  16  -2  -6  584.64   39.60
  16  -2  -6  601.84   39.10
  16  -2  -6  593.44   35.80
  16  -2  -6  591.84   34.70
 -14  -2   6   89.39   11.00
  14  -2  -6   78.59    8.50
  14  -2  -6   76.89    9.30
  14  -2  -6   81.39    7.40
 -14  -2   6   80.49   11.70
 -14  -2   6   87.39    8.40
  14  -2  -6   95.39   14.00
  14  -2  -6   84.49   11.90
  14  -2  -6   72.39   14.00
  12  -2  -6 1245.18   74.89
 -12  -2   6 1249.07   70.39
  12  -2  -6 1192.58   71.89
  12  -2  -6 1198.08   72.19
  12  -2  -6 1242.18   74.69
 -12  -2   6 1298.67   74.79
  12  -2  -6 1179.88   74.99
 -12  -2   6 1278.07   73.19
 -12   2   6 1395.66   78.79
  12   2  -6 1449.15   71.69
  12   2  -6 1355.16   75.29
 -12   2   6 1329.37   75.79
  12   2  -6 1365.76   74.29
 -10  -2   6  544.85   28.90
 -10  -2   6  557.14   31.70
  10  -2  -6  510.35   34.10
 -10  -2   6  555.24   34.40
  10  -2  -6  512.05   31.60
  10  -2  -6  546.95   34.00
  10  -2  -6  551.64   31.10
 -10  -2   6  471.95   33.80
  10  -2  -6  528.05   34.00
 -10   2   6  465.95   30.40
  10   2  -6  484.85   32.20
 -10   2   6  477.85   33.40
 -10   2   6  496.95   32.10
 -10   2   6  489.95   34.50
  10   2  -6  477.35   33.30
  10   2  -6  475.45   29.80
  -8  -2   6  302.57   23.80
   8  -2  -6  265.57   22.60
  -8  -2   6  277.97   23.10
   8  -2  -6  275.77   20.40
  -8  -2   6  298.67   17.70
   8  -2  -6  279.67   23.10
  -8  -2   6  283.97   20.20
  -8   2   6  362.26   23.80
  -8   2   6  329.87   24.60
   8   2  -6  335.87   19.40
  -8   2   6  330.57   21.70
  -8   2   6  326.67   20.10
   8   2  -6  340.77   23.40
   8   2  -6  337.47   21.70
  -6  -2   6  408.96   24.80
  -6  -2   6  435.56   28.30
  -6  -2   6  461.75   29.60
   6  -2  -6  414.26   25.20
   6  -2  -6  396.46   28.00
   6  -2  -6  414.76   28.30
   6   2  -6  386.76   23.80
  -6   2   6  400.56   26.10
  -6   2   6  345.27   28.40
   6   2  -6  403.66   26.00
   6   2  -6  410.16   27.70
  -6   2   6  400.56   27.70
  -6   2   6  388.06   24.70
  -4  -2   6 1261.07   80.29
  -4  -2   6 1276.97   81.19
  -4  -2   6 1258.77   76.99
   4  -2  -6 1216.28   80.19
  -4   2   6 1469.65   78.89
  -4   2   6 1419.36   82.09
  -4   2   6 1558.34   80.99
   4   2  -6 1544.15   76.69
   4   2  -6 1559.64   78.69
  -4   2   6 1512.35   77.79
  -2  -2   6  222.18   21.50
  -2  -2   6  211.38   19.60
   2  -2  -6  210.98   17.40
   2  -2  -6  220.08   19.80
  -2   2   6  275.87   17.20
  -2   2   6  273.97   18.30
   2   2  -6  289.07   15.90
   2   2  -6  259.77   15.50
   2   2  -6  282.07   15.40
  -2   2   6  268.37   19.70
   2   2  -6  285.17   17.50
   0  -2  -6  593.84   35.80
   0  -2   6  643.24   38.90
   0  -2  -6  578.94   38.70
   0   2  -6  627.24   35.10
   0   2  -6  630.44   34.90
   0   2   6  637.34   37.00
   0   2   6  596.74   35.50
   0   2  -6  634.44   34.20
   0   2   6  595.94   35.40
   0   2  -6  603.54   34.90
   2  -2   6  742.93   45.50
   2  -2   6  861.61   54.49
  -2  -2  -6  688.13   49.80
   2   2   6  737.93   41.40
  -2   2  -6  742.43   42.60
   2   2   6  758.12   44.10
   2   2   6  713.63   42.10
   2   2   6  732.63   42.30
  -2   2  -6  751.22   40.80
  -4  -2  -6  842.22   55.09
  -4  -2  -6  804.52   55.19
   4  -2   6  913.61   55.29
   4   2   6  973.40   51.89
   4   2   6  952.70   51.69
  -4   2  -6  991.80   52.99
   4   2   6  942.41   53.49
   4   2   6  933.51   51.59
  -6  -2  -6  697.13   46.10
   6  -2   6  797.72   46.00
  -6  -2  -6  728.43   46.00
   6  -2   6  754.52   48.20
   6  -2   6  738.83   46.10
   6   2   6  695.73   41.60
  -6   2  -6  720.53   43.40
   6   2   6  715.13   44.00
   6   2   6  758.72   41.90
   6   2   6  734.03   42.70
  -6   2  -6  758.02   44.80
   8   2   6   68.79   10.70
   8   2   6   62.99    7.20
   8   2   6   65.89   10.40
   8   2   6   61.99    9.70
  -8   2  -6   74.59   10.90
  -8   2  -6   72.39   10.00
   8   2   6   66.19    7.60
  10  -2   6  237.48   20.20
  10  -2   6  250.97   21.10
 -10  -2  -6  256.97   24.30
  10  -2   6  243.78   21.90
  10   2   6  218.28   17.70
 -10   2  -6  196.18   18.20
  10   2   6  215.78   18.80
 -10   2  -6  211.78   18.20
  10   2   6  199.68   14.90
  10   2   6  191.78   14.50
  12  -2   6  127.39   16.00
  12  -2   6  126.69   16.50
 -12  -2  -6  125.69   16.20
  12   2   6  138.79   14.90
 -12   2  -6  142.79   14.80
 -12   2  -6  132.49   14.70
  12   2   6  117.59   10.30
  12   2   6  133.69   14.70
  12   2   6  126.09   11.00
  14  -2   6  214.38   22.30
 -14  -2  -6  238.78   23.30
  14  -2   6  238.48   23.90
  14   2   6  277.97   21.70
  14   2   6  287.17   17.60
 -14   2  -6  302.77   22.90
 -14   2  -6  275.27   21.90
  14   2   6  263.87   17.20
  14   2   6  293.57   22.50
 -16  -2  -6  307.97   26.30
  16  -2   6  331.37   26.70
  16   2   6  272.87   23.40
  16   2   6  286.37   22.60
 -16   2  -6  272.37   22.60
 -16   2  -6  259.27   23.20
  16   2   6  244.38   17.60
  16   2   6  253.87   17.20
 -18  -2  -6  164.08   20.40
  18  -2   6  167.38   21.90
 -18   2  -6  189.28   19.00
  18   2   6  184.08   13.20
  18   2   6  181.98   12.50
  18   2   6  201.08   20.30
 -18   2  -6  183.98   19.90
 -18   2  -6  175.08   11.60
  18   2   6  186.18   18.60
 -23  -3   6  149.39   17.20
  23  -3  -6  146.59   14.90
  23  -3  -6  146.19   19.50
 -23  -3   6  127.49    9.00
  23  -3  -6  132.69   14.20
  23   3  -6  105.59   16.70
 -23   3   6   97.89   16.30
  23   3  -6   95.29   12.70
 -21  -3   6  389.96   29.20
  21  -3  -6  341.77   29.80
  21  -3  -6  377.26   26.50
  21  -3  -6  375.16   25.80
 -21   3   6  412.36   31.30
  21   3  -6  405.36   30.20
  21   3  -6  383.76   26.20
  19  -3  -6  528.05   33.80
 -19  -3   6  570.84   37.50
  19  -3  -6  496.75   30.90
  19  -3  -6  558.64   34.10
 -19  -3   6  492.35   32.30
  19  -3  -6  542.25   38.30
 -19   3   6  592.44   39.40
  19   3  -6  552.04   37.70
  19   3  -6  606.04   34.50
  17  -3  -6  444.16   28.70
 -17  -3   6  469.75   32.60
 -17  -3   6  410.86   27.00
  17  -3  -6  469.45   31.80
  17  -3  -6  433.56   27.30
  17  -3  -6  473.05   33.50
 -17   3   6  440.46   33.60
  17   3  -6  490.75   29.60
  17   3  -6  427.36   32.00
  17   3  -6  463.75   32.10
  15  -3  -6  199.58   19.00
  15  -3  -6  210.28   19.60
 -15  -3   6  219.28   19.50
  15  -3  -6  178.68   14.50
  15  -3  -6  184.28   20.10
 -15  -3   6  184.68   13.50
 -13  -3   6  732.43   48.90
  13  -3  -6  756.02   49.50
 -13  -3   6  699.23   48.00
  13  -3  -6  755.62   47.80
  13  -3  -6  744.13   45.50
 -13  -3   6  740.73   43.40
  13   3  -6  835.42   45.10
  13   3  -6  782.92   48.50
  13   3  -6  796.32   47.90
 -13   3   6  870.61   49.99
 -13   3   6  748.63   49.90
 -13   3   6  859.01   46.20
 -11  -3   6  555.54   34.10
 -11  -3   6  553.64   33.70
 -11   3   6  461.75   33.00
  11   3  -6  445.26   31.60
  11   3  -6  475.65   28.70
  11   3  -6  433.26   30.80
 -11   3   6  430.46   34.00
 -11   3   6  453.45   29.50
   9  -3  -6  300.97   32.00
   9  -3  -6  324.17   20.90
  -9  -3   6  334.27   21.30
  -9  -3   6  322.37   25.00
  -9   3   6  268.37   25.30
   9   3  -6  283.47   22.40
  -9   3   6  296.57   23.80
  -9   3   6  291.87   20.20
   9   3  -6  280.27   21.40
   9   3  -6  305.57   19.60
   7  -3  -6  399.66   25.80
   7  -3  -6  392.66   29.90
  -7  -3   6  431.06   30.40
  -7  -3   6  417.56   25.40
  -7  -3   6  422.26   28.40
   7   3  -6  395.26   27.40
  -7   3   6  338.07   30.20
   7   3  -6  422.86   24.60
  -7   3   6  415.46   25.40
  -7   3   6  407.06   29.10
   7   3  -6  401.46   26.30
   5  -3  -6  434.06   28.40
  -5   3   6  346.77   22.80
   5   3  -6  356.46   23.60
   5   3  -6  342.77   24.80
   5   3  -6  361.66   21.90
  -5   3   6  343.27   26.30
  -3  -3   6  240.28   24.10
   3   3  -6  315.77   20.00
  -3   3   6  307.47   23.50
  -3   3   6  290.37   19.70
   3   3  -6  315.67   22.30
   3   3  -6  331.77   21.60
  -1  -3   6   50.59   11.70
  -1   3   6   73.09    9.00
  -1   3   6   77.19    6.50
   1   3  -6   72.99   10.70
   1   3  -6   77.79    8.10
  -1   3   6   73.29    8.50
  -1   3   6   73.99   14.80
   1   3  -6   69.49    7.00
   1   3   6   96.59    9.80
   1   3   6   89.49    9.90
  -1   3  -6   81.99    7.30
   1   3   6   81.89    9.30
   1   3   6   81.39    7.40
  -1   3  -6   80.49    7.10
  -1   3  -6   91.69    7.70
   3  -3   6  246.98   20.80
   3  -3   6  260.97   23.70
  -3  -3  -6  256.37   21.50
   3   3   6  268.67   18.70
   3   3   6  250.37   17.70
  -3   3  -6  270.07   15.40
   3   3   6  266.97   18.70
  -3   3  -6  261.47   17.60
   5  -3   6  514.85   33.40
  -5  -3  -6  473.85   33.60
   5  -3   6  478.95   36.20
  -5   3  -6  542.75   31.50
   5   3   6  444.16   29.40
   5   3   6  495.95   30.20
  -7  -3  -6  294.27   26.90
   7  -3   6  309.27   26.20
   7  -3   6  342.77   30.20
   7   3   6  405.66   24.20
  -7   3  -6  374.86   25.00
   7   3   6  414.56   28.60
  -7   3  -6  416.86   25.60
   9  -3   6   56.19   13.70
   9  -3   6   60.79   11.20
  -9  -3  -6   77.29   13.60
   9  -3   6   56.89   12.60
   9   3   6   71.49    9.00
   9   3   6   76.89   12.80
  -9   3  -6   84.49   11.40
  -9   3  -6   77.69   10.70
 -11  -3  -6  328.77   26.50
  11  -3   6  321.17   25.40
  11  -3   6  325.47   28.80
  11  -3   6  301.27   26.80
  11   3   6  286.47   21.00
  11   3   6  306.67   25.40
 -11   3  -6  312.87   22.70
 -11   3  -6  306.27   23.60
 -13  -3  -6  340.57   29.00
  13  -3   6  325.87   30.60
  13  -3   6  349.77   30.40
  13  -3   6  356.86   27.80
 -13   3  -6  376.26   27.20
 -13   3  -6  353.76   25.40
  13   3   6  368.16   23.70
  13   3   6  392.36   28.70
  18  -4  -6  115.29   15.00
 -18  -4   6  114.69   17.30
  18   4  -6  109.09   16.20
  18   4  -6  106.89   12.30
 -18   4   6   85.29   15.40
 -16  -4   6  116.99   16.30
  16  -4  -6  123.89   14.70
 -16  -4   6  130.39   18.30
 -16   4   6  107.19   17.50
  16   4  -6  109.29   12.20
 -16   4   6  106.59   11.50
  16   4  -6  102.89   15.60
 -14  -4   6  315.87   26.00
  14  -4  -6  326.57   27.70
 -14  -4   6  347.57   28.40
  14   4  -6  321.57   22.60
  14   4  -6  317.87   24.40
 -14   4   6  309.17   28.20
 -14   4   6  315.07   20.70
  14   4  -6  306.57   24.90
  12  -4  -6  262.27   20.10
 -12  -4   6  275.67   21.80
 -12  -4   6  268.77   24.20
  12   4  -6  219.58   20.10
  12   4  -6  235.98   21.10
 -12   4   6  219.98   16.10
 -12   4   6  226.88   24.00
  12   4  -6  229.78   17.90
 -10   4   6  253.87   16.10
  10   4  -6  245.28   19.50
 -10   4   6  224.88   24.70
 -10   4   6  248.68   17.00
  10   4  -6  236.18   19.80
  10   4  -6  247.58   17.90
  -8  -4   6  202.18   21.30
  -8  -4   6  225.68   18.70
   8  -4  -6  213.38   17.70
  -8   4   6  188.08   14.10
  -8   4   6  189.68   13.10
   8   4  -6  200.48   15.00
   8   4  -6  172.98   16.00
  -8   4   6  165.88   21.50
   8   4  -6  181.18   21.60
  -6  -4   6  271.77   21.80
  -6  -4   6  259.57   24.90
  -6   4   6  283.47   18.30
  -6   4   6  257.47   26.20
   6   4  -6  296.17   20.60
   6   4  -6  302.07   18.80
  -6   4   6  265.87   17.10
   6   4  -6  285.87   20.50
   4  -4  -6  307.67   23.20
  -4  -4   6  277.47   25.60
  -4  -4   6  297.97   23.10
  -4   4   6  298.27   18.20
   4   4  -6  295.27   19.10
   4   4  -6  297.77   21.20
   4   4  -6  294.37   20.60
  -4   4   6  289.27   19.20
  -2  -4   6  496.45   36.60
   2  -4  -6  514.15   33.00
  -2  -4   6  559.44   33.20
  -2   4   6  457.95   29.10
   2   4  -6  475.95   28.60
   2   4  -6  477.85   30.60
  -2   4   6  471.05   31.10
   2   4  -6  468.65   29.50
   0  -4  -6  168.08   16.50
   0  -4   6  150.78   19.90
   0  -4   6  165.08   16.30
   0   4  -6  139.89   13.20
   0   4   6  144.29   15.00
   0   4   6  134.69   13.40
   0   4  -6  135.09   11.10
   0   4  -6  150.28   11.60
   2  -4   6  216.98   24.20
   2  -4   6  230.08   20.40
  -2   4  -6  249.48   17.20
   2   4   6  240.58   19.10
  -2   4  -6  241.08   16.10
   2   4   6  223.38   16.70
  -2   4  -6  249.28   17.80
  -4  -4  -6  112.29   15.00
   4  -4   6  118.29   14.60
   4  -4   6  102.09   17.60
   4   4   6   85.59   11.00
  -4   4  -6  101.69    8.30
  -4   4  -6  111.09   11.90
  -4   4  -6   99.69    9.80
  -4   4  -6  107.59   10.90
   6   4   6  261.27   24.80
  -6   4  -6  259.27   18.90
   6   4   6  268.77   20.40
  -6   4  -6  285.27   20.10
  -6   4  -6  282.67   19.90
   8   4   6   64.09   13.80
  -8   4  -6   93.09   11.90
   8   4   6   72.79   10.50
  -8   4  -6   81.89   10.00
  28   0  -7  459.15   36.30
  28   0  -7  484.95   33.90
  28   0  -7  472.35   31.40
  26   0  -7  401.06   31.40
 -26   0   7  418.96   29.90
  26   0  -7  417.96   33.00
  26   0  -7  399.66   27.80
 -24   0   7  459.05   31.60
  24   0  -7  463.75   30.60
  24   0  -7  469.05   34.80
  22   0  -7  191.08   17.60
  22   0  -7  179.68   19.70
 -22   0   7  190.88   16.90
  22   0  -7  192.08   16.80
  20   0  -7   95.79   14.30
 -20   0   7   88.69   11.60
  20   0  -7   94.99   12.40
  20   0  -7   78.29   11.60
  18   0  -7   46.10    8.50
 -18   0   7   39.10    6.70
 -18   0   7   43.30    8.30
  18   0  -7   39.50    7.90
  18   0  -7   35.60    9.50
  16   0  -7  990.70   57.99
 -16   0   7  980.90   56.19
  16   0  -7  948.51   60.09
  16   0  -7 1025.70   58.39
  16   0  -7  991.90   57.09
 -16   0   7 1060.09   58.29
 -14   0   7 1033.20   58.09
  14   0  -7 1066.69   58.99
  14   0  -7  999.20   61.79
  14   0  -7 1023.70   59.79
 -14   0   7 1072.59   60.19
 -12   0   7  505.55   28.90
 -12   0   7  515.45   31.30
  12   0  -7  487.35   28.30
  12   0  -7  431.76   31.90
  12   0  -7  493.45   29.90
  12   0  -7  496.35   30.60
 -10   0   7  286.47   18.20
  10   0  -7  266.47   21.20
  10   0  -7  287.07   19.10
 -10   0   7  294.67   23.10
 -10   0   7  304.47   21.30
  10   0  -7  256.47   25.50
  10   0  -7  302.27   20.20
 -10   0   7  291.47   20.80
  10   0  -7  288.87   17.20
   8   0  -7  269.87   17.60
  -8   0   7  252.97   16.20
   8   0  -7  250.47   18.20
  -8   0   7  271.37   19.20
   8   0  -7  238.58   15.10
   8   0  -7  257.17   19.90
  -8   0   7  264.27   21.20
  -6   0   7 2504.15  139.59
   6   0  -7 2622.24  136.39
   6   0  -7 2505.85  138.69
  -6   0   7 2525.95  138.09
  -6   0   7 2490.25  135.29
   6   0  -7 2553.44  137.79
   6   0  -7 2401.26  134.59
  -4   0   7  974.10   57.89
   4   0  -7  964.20   55.99
  -4   0   7  941.81   53.09
   4   0  -7  976.10   56.59
   4   0  -7  998.70   54.49
  -4   0   7  976.90   55.99
  -2   0   7 2029.90  106.39
   2   0  -7 1976.00  109.59
   2   0  -7 1975.30  107.79
  -2   0   7 1919.01  106.39
  -2   0   7 2038.30  111.29
  -2   0   7 1946.61  109.19
   2   0  -7 1994.00  109.69
   0   0  -7  590.44   36.40
   0   0  -7  605.94   34.40
   0   0   7  599.44   37.80
   0   0   7  589.34   35.70
  -2   0  -7  568.84   31.80
  -2   0  -7  540.45   34.20
   2   0   7  549.15   33.00
   2   0   7  531.15   32.00
   4   0   7   63.99   10.80
   4   0   7   68.79    8.50
   4   0   7   79.39    9.00
  -4   0  -7   70.29    7.90
  -4   0  -7   68.49   10.40
  -6   0  -7  364.46   21.90
   6   0   7  367.66   26.40
  -6   0  -7  371.86   25.60
   6   0   7  360.56   22.80
  -6   0  -7  368.86   27.50
   6   0   7  322.27   22.10
   6   0   7  383.56   24.30
  -8   0  -7   67.89   10.50
   8   0   7   47.10    9.90
  -8   0  -7   51.39   11.10
   8   0   7   57.99    7.50
   8   0   7   63.09    9.80
  10   0   7  338.27   25.60
 -10   0  -7  311.97   26.00
  10   0   7  336.17   23.80
  10   0   7  319.07   20.60
  12   0   7   85.59   12.90
  12   0   7   70.69    7.70
  12   0   7   64.29   12.10
 -12   0  -7   95.69   14.60
  12   0   7   77.69    8.30
  14   0   7  228.58   19.90
  14   0   7  203.38   13.80
  14   0   7  198.28   20.10
  14   0   7  175.78   13.30
 -14   0  -7  209.98   21.40
  16   0   7  112.69    9.70
 -16   0  -7  134.59   18.10
  16   0   7  149.49   17.50
 -27  -1   7   16.70    8.10
  27  -1  -7   19.60   12.00
  27  -1  -7   28.10    8.50
 -27  -1   7   25.90    6.50
  27   1  -7   16.60   11.60
 -27   1   7   16.00    9.30
  27   1  -7   13.90    9.00
  25  -1  -7  225.18   18.70
  25  -1  -7  202.48   18.30
  25  -1  -7  214.08   22.20
 -25  -1   7  225.78   17.10
 -25  -1   7  209.28   17.90
  25   1  -7  219.98   22.70
 -25   1   7  200.08   20.40
  25   1  -7  213.78   18.80
  23  -1  -7  150.98   15.20
 -23  -1   7  183.88   15.40
  23  -1  -7  186.88   16.50
  23  -1  -7  168.08   19.40
 -23  -1   7  183.98   15.10
  23   1  -7  186.98   16.70
 -23   1   7  171.08   17.80
  23   1  -7  191.88   20.30
 -21  -1   7  688.13   41.30
  21  -1  -7  672.93   40.80
  21  -1  -7  634.54   43.10
  21  -1  -7  660.73   40.20
  21  -1  -7  591.94   49.20
 -21  -1   7  685.33   40.40
 -21   1   7  719.83   43.70
  21   1  -7  720.33   41.10
  21   1  -7  689.83   45.00
  19  -1  -7  345.37   26.10
  19  -1  -7  361.26   27.70
 -19  -1   7  374.36   25.20
  19  -1  -7  347.37   22.50
  19  -1  -7  381.16   28.00
  19  -1  -7  340.77   22.80
 -19  -1   7  335.87   23.00
  19   1  -7  448.46   33.10
 -17  -1   7  556.74   33.20
  17  -1  -7  570.34   36.60
 -17  -1   7  619.04   36.20
  17  -1  -7  568.24   34.50
  17  -1  -7  553.04   38.00
  17  -1  -7  545.65   38.70
  17  -1  -7  560.14   32.50
 -17  -1   7  568.64   33.50
 -17   1   7  551.14   36.50
  17   1  -7  574.24   34.50
  17   1  -7  511.15   37.10
  15  -1  -7  565.74   32.30
  15  -1  -7  562.54   37.00
  15  -1  -7  582.64   35.30
  15  -1  -7  608.74   35.30
 -15  -1   7  634.24   34.50
  15  -1  -7  566.94   38.50
 -15  -1   7  580.74   33.90
 -15  -1   7  610.44   37.20
 -15   1   7  572.14   37.20
  15   1  -7  538.45   37.80
  15   1  -7  577.44   34.20
 -15   1   7  574.34   37.50
  15   1  -7  613.84   35.10
  15   1  -7  543.65   38.30
 -15   1   7  570.04   34.50
  13  -1  -7  615.74   43.10
 -13  -1   7  603.14   34.80
 -13  -1   7  594.34   37.80
  13  -1  -7  573.74   37.90
  13  -1  -7  579.44   36.10
  13  -1  -7  613.24   39.70
  13  -1  -7  585.34   39.50
 -13  -1   7  631.84   38.60
 -13  -1   7  604.04   35.30
  13   1  -7  611.34   35.20
  13   1  -7  642.74   36.10
 -13   1   7  640.24   35.80
  13   1  -7  587.74   39.50
 -13   1   7  612.84   38.80
  13   1  -7  589.84   38.80
  11  -1  -7  794.22   49.80
  11  -1  -7  808.42   50.89
 -11  -1   7  793.62   52.49
 -11  -1   7  871.41   50.79
  11  -1  -7  802.02   51.09
  11  -1  -7  820.82   47.70
 -11  -1   7  772.22   53.49
 -11  -1   7  791.02   46.10
  11   1  -7  873.91   47.50
 -11   1   7  880.51   50.89
  11   1  -7  847.52   50.39
  11   1  -7  808.22   53.49
  11   1  -7  860.21   50.39
 -11   1   7  868.81   47.30
 -11   1   7  813.92   50.49
  11   1  -7  848.22   46.80
   9  -1  -7  813.02   48.20
   9  -1  -7  758.82   50.99
  -9  -1   7  818.22   49.30
   9  -1  -7  773.92   49.99
  -9  -1   7  956.90   57.39
  -9  -1   7  789.72   46.40
  -9  -1   7  860.91   51.59
  -9   1   7  872.51   47.80
  -9   1   7  797.82   50.99
   9   1  -7  856.11   51.99
   9   1  -7  897.61   47.60
   9   1  -7  855.31   48.70
   9   1  -7  888.81   48.00
   9   1  -7  898.11   50.59
  -9   1   7  834.12   50.99
  -7  -1   7  210.88   16.00
   7  -1  -7  217.48   15.90
   7  -1  -7  203.68   18.30
  -7  -1   7  214.98   18.90
  -7  -1   7  265.77   23.70
   7  -1  -7  208.88   17.70
  -7  -1   7  193.98   12.90
   7   1  -7  227.48   17.30
   7   1  -7  225.28   14.70
  -7   1   7  224.28   18.10
  -7   1   7  204.08   14.60
   7   1  -7  216.98   15.80
   7   1  -7  226.18   15.20
  -5  -1   7  359.16   30.20
  -5   1   7  377.46   26.80
   5   1  -7  379.76   23.10
   5   1  -7  376.96   24.80
   5   1  -7  374.36   24.00
  -5   1   7  363.36   22.70
   5   1  -7  387.26   23.00
  -3  -1   7  432.66   37.30
  -3   1   7  508.15   32.10
   3   1  -7  511.15   29.60
  -3   1   7  472.45   28.70
  -3   1   7  519.75   32.20
   3   1  -7  500.95   30.70
   3   1  -7  485.55   30.10
   3   1  -7  497.15   28.90
  -1   1   7   78.19    7.80
   1   1  -7   64.59    8.20
  -1   1   7   68.39   10.10
   1   1  -7   78.59    8.80
  -1   1   7   72.99    7.60
   1   1  -7   84.89   10.20
   1   1  -7   64.89    8.80
  -1   1   7   72.89   10.10
  -1  -1  -7  820.72   44.50
   1  -1   7  810.92   40.30
   1  -1   7  804.12   46.90
   1   1   7  641.44   39.80
   1   1   7  675.13   39.80
  -1   1  -7  677.13   42.50
  -1   1  -7  683.33   40.00
  -1   1  -7  702.13   41.80
   1   1   7  631.74   43.20
  -3  -1  -7 1455.45   80.09
   3  -1   7 1400.76   78.49
  -3  -1  -7 1405.76   88.49
   3  -1   7 1474.15   82.09
  -3   1  -7 1533.55   81.69
   3   1   7 1438.56   81.99
   3   1   7 1504.35   78.99
  -3   1  -7 1427.76   78.99
   3   1   7 1493.75   83.09
   3   1   7 1405.76   78.89
  -5  -1  -7  351.16   26.00
  -5  -1  -7  340.17   27.80
   5  -1   7  381.26   25.40
   5   1   7  350.36   24.10
  -5   1  -7  363.36   21.30
   5   1   7  368.26   22.60
   5   1   7  362.76   20.90
   5   1   7  357.66   25.80
   5   1   7  357.26   20.80
  -7  -1  -7  355.76   28.90
   7  -1   7  418.96   27.60
  -7  -1  -7  360.96   27.60
   7   1   7  370.16   27.00
  -7   1  -7  418.56   28.70
  -7   1  -7  370.56   22.50
   7   1   7  399.96   25.00
   7   1   7  422.76   26.20
   9  -1   7  421.26   26.80
  -9  -1  -7  365.06   28.10
  -9   1  -7  340.57   26.90
   9   1   7  360.06   24.30
   9   1   7  322.07   26.00
   9   1   7  331.07   24.00
 -11  -1  -7  640.34   40.00
  11  -1   7  658.03   39.70
  11   1   7  489.35   36.60
  11   1   7  536.35   35.50
  11   1   7  509.45   34.40
 -11   1  -7  568.34   38.20
  13  -1   7  518.85   34.50
 -13  -1  -7  493.55   35.80
  13  -1   7  519.35   35.30
 -13   1  -7  484.65   34.40
  13   1   7  428.96   30.40
  13   1   7  467.75   32.30
 -15  -1  -7  178.08   20.90
  15  -1   7  200.58   20.30
  15   1   7  192.48   18.80
  15   1   7  170.48   15.70
 -15   1  -7  186.18   20.00
  26  -2  -7  297.57   21.60
  26  -2  -7  273.97   25.70
 -26  -2   7  274.67   18.70
  26  -2  -7  256.17   20.70
 -26  -2   7  302.67   23.90
  26   2  -7  203.18   20.80
 -26   2   7  198.48   23.30
 -24  -2   7  159.58   12.40
  24  -2  -7  139.09   15.60
 -24  -2   7  181.98   18.20
  24  -2  -7  184.18   20.20
  24  -2  -7  155.98   14.60
 -24   2   7  113.89   17.60
  24   2  -7  116.69   14.10
  24   2  -7  121.49   18.20
 -22  -2   7  224.28   23.00
 -22  -2   7  213.88   14.90
  22  -2  -7  212.18   17.00
  22  -2  -7  206.58   18.70
  22  -2  -7  220.98   22.40
 -22   2   7  246.08   22.30
  22   2  -7  270.37   19.50
  22   2  -7  211.18   21.90
  20  -2  -7  366.46   29.50
 -20  -2   7  360.56   21.60
  20  -2  -7  335.97   21.70
 -20  -2   7  384.56   33.90
  20  -2  -7  357.86   23.40
  20  -2  -7  342.77   25.20
  20   2  -7  414.96   29.20
 -20   2   7  376.16   28.80
  20   2  -7  437.86   25.80
  18  -2  -7   56.79    9.10
  18  -2  -7   43.90   12.40
  18  -2  -7   40.20    6.40
 -18  -2   7   41.80    6.50
  18  -2  -7   50.39    7.00
  18   2  -7   73.99   11.90
 -18   2   7   73.29   12.40
  18   2  -7   65.99    9.80
  16  -2  -7  238.18   24.40
  16  -2  -7  232.88   21.90
 -16  -2   7  198.18   15.00
  16  -2  -7  213.08   15.70
  16   2  -7  202.08   22.60
 -16   2   7  205.88   19.60
  16   2  -7  224.48   17.00
  14  -2  -7  213.68   21.10
 -14  -2   7  194.28   14.50
  14  -2  -7  213.58   17.30
  14  -2  -7  203.58   19.10
 -14  -2   7  226.68   25.10
  14   2  -7  201.68   18.90
  14   2  -7  234.08   20.40
  14   2  -7  253.27   17.00
 -14   2   7  255.57   20.90
 -12  -2   7  198.58   14.50
 -12  -2   7  213.88   22.00
  12  -2  -7  199.18   18.50
 -12  -2   7  193.78   20.10
  12  -2  -7  160.98   17.10
  12  -2  -7  208.18   16.60
  12  -2  -7  223.08   20.20
  10  -2  -7  326.67   22.30
 -10  -2   7  311.17   26.10
  10  -2  -7  316.37   25.80
 -10  -2   7  308.77   19.20
  10  -2  -7  295.87   24.60
 -10  -2   7  335.37   25.50
 -10  -2   7  308.87   22.50
 -10   2   7  352.46   22.00
  10   2  -7  378.76   21.80
  10   2  -7  351.96   24.10
  10   2  -7  340.37   27.60
 -10   2   7  360.36   25.60
 -10   2   7  329.17   26.30
 -10   2   7  358.76   24.30
   8  -2  -7  495.85   30.40
  -8  -2   7  461.25   29.90
   8  -2  -7  491.55   33.50
  -8  -2   7  446.66   33.30
  -8  -2   7  470.85   33.80
   8  -2  -7  478.45   33.60
  -8   2   7  460.35   34.20
  -8   2   7  489.15   34.00
  -8   2   7  533.65   32.10
   8   2  -7  518.75   33.50
   8   2  -7  485.25   31.30
   8   2  -7  523.95   29.30
   6  -2  -7  421.96   32.40
   6  -2  -7  419.16   29.20
  -6  -2   7  429.96   28.60
  -6  -2   7  460.05   33.60
  -6  -2   7  435.36   32.50
   6   2  -7  529.45   30.70
  -6   2   7  537.35   31.70
  -6   2   7  516.15   29.20
   6   2  -7  523.05   28.40
   6   2  -7  515.45   33.00
   4  -2  -7 1129.69   64.29
  -4  -2   7 1210.58   69.59
  -4  -2   7 1183.78   68.09
  -4  -2   7 1174.28   63.39
   4  -2  -7 1140.29   67.59
  -4   2   7 1087.59   63.69
   4   2  -7 1125.19   62.89
   4   2  -7 1159.58   64.79
  -4   2   7 1083.89   65.59
  -2  -2   7  528.85   29.70
  -2  -2   7  549.54   35.50
   2  -2  -7  548.15   32.20
   2  -2  -7  522.05   35.00
  -2  -2   7  576.04   37.80
   2   2  -7  520.65   30.10
   2   2  -7  504.15   30.00
   2   2  -7  520.95   31.40
   2   2  -7  522.85   29.90
  -2   2   7  505.85   33.00
  -2   2   7  496.95   31.00
   0  -2   7  179.98   19.00
   0  -2   7  175.58   17.10
   0  -2  -7  141.09   15.90
   0  -2  -7  158.08   14.10
   0   2  -7  172.98   12.80
   0   2   7  178.28   13.80
   0   2   7  172.08   13.00
   0   2  -7  184.18   12.60
   0   2   7  161.68   15.10
   0   2  -7  198.48   12.50
   0   2  -7  171.18   12.00
   2  -2   7  736.03   45.00
   2  -2   7  675.53   42.10
  -2  -2  -7  708.73   45.10
  -2   2  -7  645.14   36.10
   2   2   7  603.24   37.30
   2   2   7  578.34   37.00
  -2   2  -7  651.83   37.60
   2   2   7  644.34   39.90
  -2   2  -7  611.14   37.80
   4  -2   7  241.28   23.30
  -4  -2  -7  212.58   20.90
   4  -2   7  225.28   20.80
  -4   2  -7  259.27   18.00
   4   2   7  252.57   16.70
  -4   2  -7  240.78   15.00
   4   2   7  253.47   19.40
   4   2   7  253.67   16.50
   6  -2   7  284.87   27.50
   6  -2   7  312.07   26.00
  -6  -2  -7  305.67   26.50
   6   2   7  359.16   21.70
   6   2   7  365.26   21.70
  -6   2  -7  364.06   25.60
   6   2   7  350.46   24.80
  -6   2  -7  358.86   23.90
   6   2   7  337.77   21.10
  -8  -2  -7  539.75   36.10
   8  -2   7  523.95   34.80
  -8   2  -7  488.45   32.60
   8   2   7  502.95   31.00
   8   2   7  487.65   33.20
   8   2   7  456.65   29.30
  -8   2  -7  539.35   34.20
   8   2   7  503.85   33.60
   8   2   7  498.85   29.70
 -10  -2  -7   77.49   13.50
  10   2   7   50.09    6.90
 -10   2  -7   51.69    9.90
  10   2   7   50.09    6.50
  10   2   7   63.59   10.10
 -10   2  -7   42.90   11.00
  10   2   7   62.39   11.30
  12  -2   7  321.57   26.50
 -12  -2  -7  287.07   26.20
  12  -2   7  300.17   25.50
  12   2   7  291.47   19.00
 -12   2  -7  322.47   24.60
 -12   2  -7  311.97   23.90
  12   2   7  263.87   18.50
  12   2   7  288.07   23.30
  12   2   7  328.67   23.10
  14  -2   7  201.88   22.30
 -14  -2  -7  229.18   23.70
  14  -2   7  238.18   23.60
 -14   2  -7  248.88   21.90
 -14   2  -7  252.27   22.30
  14   2   7  241.98   16.00
  14   2   7  242.58   20.70
  14   2   7  286.67   23.30
 -21  -3   7  196.38   20.30
  21  -3  -7  228.28   23.40
  21  -3  -7  201.28   18.20
  21   3  -7  211.68   18.20
 -21   3   7  200.58   21.90
  21   3  -7  196.88   21.40
 -19  -3   7  258.47   17.80
 -19  -3   7  282.77   23.50
  19  -3  -7  271.37   25.60
  19  -3  -7  263.47   17.30
  19  -3  -7  265.27   20.50
  19   3  -7  267.27   20.40
  19   3  -7  217.98   22.50
 -19   3   7  246.78   23.90
 -17  -3   7  126.79   16.70
  17  -3  -7  132.69   14.30
  17  -3  -7  104.99   11.40
 -17  -3   7  115.79   10.80
  17  -3  -7  116.69   17.20
  17   3  -7  147.49   16.50
  17   3  -7  143.29   13.80
 -17   3   7  152.18   18.20
  15  -3  -7  347.07   22.60
 -15  -3   7  334.17   19.40
 -15  -3   7  316.67   26.10
  15  -3  -7  368.26   27.70
 -15   3   7  305.27   22.60
  15   3  -7  270.27   24.00
 -15   3   7  260.07   25.70
  15   3  -7  268.37   21.20
 -13   3   7  146.69   14.30
  13   3  -7  152.68   15.80
 -13   3   7  153.98   18.10
  13   3  -7  143.99   16.70
  13   3  -7  145.59   13.50
 -11  -3   7  370.46   29.80
  11  -3  -7  427.96   27.00
 -11  -3   7  439.46   31.50
 -11   3   7  371.76   31.30
  11   3  -7  429.66   25.70
  11   3  -7  368.86   28.90
 -11   3   7  407.66   26.70
  11   3  -7  400.46   28.20
   9   3  -7   21.70    7.60
  -9   3   7    9.20    8.80
  -9   3   7   16.90    7.00
   9   3  -7   18.20    5.80
   9   3  -7   16.90    9.50
  -7  -3   7  356.66   23.10
  -7  -3   7  304.07   25.00
  -7  -3   7  359.26   27.60
   7  -3  -7  318.67   22.00
   7   3  -7  285.57   23.50
  -7   3   7  271.17   26.60
  -7   3   7  302.67   21.70
   7   3  -7  287.77   21.90
   7   3  -7  325.07   20.30
  -5  -3   7  316.07   27.90
  -5  -3   7  298.67   25.90
   5   3  -7  368.66   21.70
   5   3  -7  342.27   25.40
   5   3  -7  374.56   23.60
  -5   3   7  358.26   23.40
  -3  -3   7  353.26   26.00
  -3  -3   7  376.36   29.90
  -3   3   7  319.37   22.80
   3   3  -7  336.17   20.70
   3   3  -7  327.47   22.10
   3   3  -7  328.57   25.10
  -1  -3   7  138.49   23.60
   1   3  -7  182.48   13.20
  -1   3   7  176.08   15.30
   1   3  -7  206.18   17.90
   1   3  -7  203.58   15.40
  -1   3   7  170.18   15.00
  -1  -3  -7  234.78   19.80
   1  -3   7  219.78   22.40
   1   3   7  179.08   15.70
   1   3   7  187.38   15.60
  -1   3  -7  180.78   12.00
  -1   3  -7  187.98   12.50
  -1   3  -7  175.28   12.50
  -3  -3  -7  338.97   28.00
   3  -3   7  346.77   30.70
   3  -3   7  370.36   27.90
   3   3   7  388.46   25.50
   3   3   7  361.46   24.70
  -3   3  -7  407.06   26.50
  -3   3  -7  378.56   21.50
   3   3   7  338.87   21.70
   3   3   7  378.76   24.50
  -3   3  -7  395.36   23.60
   5  -3   7  552.64   42.30
  -5  -3  -7  523.35   39.30
   5  -3   7  525.75   38.60
  -5   3  -7  617.44   37.40
   5   3   7  598.74   35.40
   5   3   7  602.54   34.60
  -5   3  -7  604.14   35.90
   5   3   7  635.94   37.20
   7  -3   7  725.53   48.60
  -7  -3  -7  750.42   45.90
   7  -3   7  716.83   44.50
   7   3   7  639.24   40.10
  -7   3  -7  645.14   41.20
  -7   3  -7  656.43   42.10
   7   3   7  664.03   44.40
   7   3   7  665.43   40.30
   9  -3   7  193.98   23.00
   9  -3   7  174.38   19.00
  -9  -3  -7  166.68   19.40
  -9   3  -7  170.18   16.30
  -9   3  -7  169.98   16.50
   9   3   7  162.28   15.00
   9   3   7  159.58   18.60
   9   3   7  162.08   15.20
  11  -3   7  371.56   30.90
  11  -3   7  360.86   32.20
 -11  -3  -7  370.76   31.80
  11  -3   7  379.86   34.50
  11   3   7  448.86   28.70
 -11   3  -7  443.16   29.20
  11   3   7  442.76   31.30
  11   3   7  400.66   29.10
 -11   3  -7  437.36   29.60
  14   4  -7  214.18   19.80
  14   4  -7  219.28   17.70
 -14   4   7  204.18   23.20
 -14   4   7  209.38   16.30
 -12  -4   7  303.37   26.40
 -12  -4   7  292.57   24.80
 -12   4   7  271.47   19.20
  12   4  -7  316.87   21.40
 -12   4   7  283.67   27.70
  12   4  -7  266.87   22.40
  12   4  -7  248.58   22.20
  10   4  -7  158.58   15.80
 -10   4   7  159.68   12.90
  10   4  -7  173.08   14.50
 -10   4   7  142.79   20.70
  10   4  -7  138.29   15.90
  -8  -4   7  145.29   17.30
  -8  -4   7  117.39   17.60
  -8   4   7   88.09   16.40
  -8   4   7  117.79   10.90
   8   4  -7  112.99   19.80
   8   4  -7  117.89   13.70
   8   4  -7  120.69   12.00
  -6  -4   7  155.38   21.00
  -6  -4   7  170.38   18.40
   6   4  -7  189.38   17.20
   6   4  -7  174.38   14.00
   6   4  -7  180.98   18.70
  -6   4   7  181.18   13.50
  -4  -4   7  274.37   25.60
  -4  -4   7  231.98   20.50
   4  -4  -7  228.98   20.90
   4   4  -7  201.68   18.30
   4   4  -7  210.68   15.70
  -4   4   7  222.58   15.90
   4   4  -7  207.28   16.60
  -2  -4   7  238.18   28.60
  -2  -4   7  239.08   23.20
   2   4  -7  287.17   18.60
   2   4  -7  283.67   21.70
  -2   4   7  302.07   19.40
  -2   4   7  301.17   22.00
   2   4  -7  322.47   19.60
   0  -4  -7  197.98   19.40
   0  -4   7  196.28   22.30
   0   4  -7  162.08   15.60
   0   4  -7  158.68   12.50
   0   4  -7  175.88   11.50
   0   4   7  158.08   16.30
   0   4   7  166.48   11.80
   2  -4   7  244.88   26.10
  -2  -4  -7  240.08   22.80
   2  -4   7  276.47   23.10
  -2   4  -7  263.37   19.40
   2   4   7  247.88   20.50
  -2   4  -7  257.77   16.80
  -2   4  -7  275.17   20.60
   4  -4   7  309.47   24.20
   4  -4   7  302.77   28.60
  -4  -4  -7  304.87   25.20
   4   4   7  257.87   21.20
  -4   4  -7  282.37   20.50
  -4   4  -7  265.97   17.20
  -4   4  -7  294.27   21.40
  -4   4  -7  254.07   16.80
  26   0  -8  175.28   21.80
  26   0  -8  184.48   17.90
  26   0  -8  177.18   17.70
 -26   0   8  180.58   17.90
  24   0  -8  517.05   33.50
  24   0  -8  528.95   33.70
  24   0  -8  495.95   37.70
 -24   0   8  540.55   34.50
  24   0  -8  495.95   34.60
  22   0  -8  102.49   15.20
 -22   0   8   94.89   12.30
  22   0  -8   86.29   11.30
  22   0  -8   90.09   13.40
  20   0  -8  226.18   22.90
  20   0  -8  235.18   19.00
  20   0  -8  247.38   19.50
 -20   0   8  240.68   19.10
  18   0  -8  117.99   12.60
  18   0  -8  101.99   12.30
  18   0  -8   88.89   13.60
 -18   0   8  107.29   12.50
  16   0  -8   88.49   11.30
  16   0  -8   85.29   10.50
  16   0  -8   72.29   13.30
 -16   0   8   98.79   10.00
 -16   0   8   93.19   12.00
 -14   0   8  586.14   39.10
  14   0  -8  603.04   36.50
 -14   0   8  607.94   34.60
  14   0  -8  562.24   33.10
 -14   0   8  611.44   36.90
  14   0  -8  550.44   38.40
  14   0  -8  579.24   35.50
  12   0  -8  612.74   36.00
  12   0  -8  608.14   36.80
 -12   0   8  567.24   39.80
  12   0  -8  591.54   39.00
 -12   0   8  597.94   34.70
  10   0  -8  860.01   49.00
  10   0  -8  877.01   50.39
 -10   0   8  856.01   47.70
 -10   0   8  809.82   52.79
  10   0  -8  836.92   51.79
   8   0  -8  737.33   45.30
   8   0  -8  715.63   43.60
  -8   0   8  709.23   40.90
  -8   0   8  726.23   46.40
   8   0  -8  750.82   42.50
   6   0  -8  245.58   18.20
  -6   0   8  238.18   14.90
   6   0  -8  227.48   19.30
  -6   0   8  235.38   20.90
   6   0  -8  228.18   17.00
  -6   0   8  229.58   18.10
   4   0  -8   69.29    9.90
  -4   0   8   66.79    9.60
   4   0  -8   75.99   11.30
  -4   0   8   72.29   12.40
  -4   0   8   65.99    6.50
  -4   0   8   66.29    6.30
   4   0  -8   64.89    8.20
   2   0  -8  108.79   10.60
  -2   0   8   99.89   11.00
   2   0  -8   85.89   11.20
  -2   0   8  115.99   15.00
   0   0   8  165.28   17.60
   0   0   8  171.78   16.70
   0   0  -8  162.78   15.20
   0   0  -8  188.38   13.70
  -2   0  -8  555.84   32.80
  -2   0  -8  549.65   35.50
   2   0   8  566.24   37.50
   4   0   8  334.17   25.60
  -4   0  -8  303.37   20.40
  -4   0  -8  314.67   23.70
   4   0   8  335.57   21.40
   6   0   8   15.10    6.70
   6   0   8    7.20    8.80
  -6   0  -8   12.90    7.40
  -6   0  -8    1.10    8.60
  -6   0  -8   10.10    5.00
   8   0   8  143.19   13.80
  -8   0  -8  108.69   16.50
   8   0   8  121.69   11.30
   8   0   8  139.89   16.70
  10   0   8  445.86   28.50
 -10   0  -8  410.36   31.30
  10   0   8  369.66   23.90
  10   0   8  385.16   30.20
 -12   0  -8  854.61   53.59
  12   0   8  799.02   52.09
  12   0   8  748.83   45.10
  12   0   8  856.61   50.19
 -25  -1   8  343.57   23.10
  25  -1  -8  320.67   22.60
  25  -1  -8  368.26   24.30
 -25  -1   8  333.97   22.70
  25  -1  -8  324.67   28.10
  25   1  -8  289.07   27.90
  25   1  -8  292.57   23.90
 -25   1   8  261.07   25.10
 -23  -1   8  331.57   22.70
  23  -1  -8  325.47   28.40
  23  -1  -8  308.07   22.10
 -23  -1   8  320.07   24.00
  23  -1  -8  341.47   24.30
  23   1  -8  363.16   25.00
  23   1  -8  373.96   29.10
  21  -1  -8  236.98   17.00
 -21  -1   8  258.87   18.20
  21  -1  -8  244.98   20.00
 -21  -1   8  255.07   20.30
  21  -1  -8  233.88   23.40
  21   1  -8  285.17   24.40
  19  -1  -8  305.37   26.40
  19  -1  -8  307.47   24.50
  19  -1  -8  319.87   21.50
 -19  -1   8  335.97   24.10
 -19  -1   8  345.17   25.00
  19  -1  -8  307.37   19.90
  19  -1  -8  306.57   22.90
  19   1  -8  327.87   26.70
 -19   1   8  314.87   24.20
  19   1  -8  318.07   23.10
  17  -1  -8  219.58   19.60
 -17  -1   8  198.38   15.90
 -17  -1   8  241.78   19.90
  17  -1  -8  239.38   18.20
 -17  -1   8  238.88   16.60
  17  -1  -8  221.78   21.80
  17   1  -8  233.98   21.90
  17   1  -8  242.58   16.70
  17   1  -8  220.88   21.00
 -17   1   8  240.38   20.10
 -15  -1   8  747.63   47.30
  15  -1  -8  665.03   49.30
 -15  -1   8  692.23   41.30
 -15  -1   8  757.22   45.80
  15  -1  -8  716.33   48.00
  15  -1  -8  739.93   47.30
  15   1  -8  733.93   47.80
  15   1  -8  750.12   43.10
 -15   1   8  741.03   45.70
  15   1  -8  711.43   41.80
  15   1  -8  675.53   42.80
 -15   1   8  751.12   46.00
  13  -1  -8  308.57   20.80
  13  -1  -8  315.57   22.60
 -13  -1   8  334.57   27.50
  13  -1  -8  328.57   27.70
 -13  -1   8  303.77   18.40
 -13   1   8  283.87   23.40
  13   1  -8  276.27   18.90
  13   1  -8  264.17   22.80
 -13   1   8  286.87   23.10
 -13   1   8  271.87   19.40
  13   1  -8  294.77   20.60
  13   1  -8  263.87   20.00
  11  -1  -8   36.70    7.60
 -11  -1   8   25.40    9.60
 -11  -1   8   23.20   12.80
  11  -1  -8   18.70    8.80
 -11  -1   8   22.70    4.50
  11  -1  -8   25.70    8.10
  -9  -1   8   58.59    8.10
   9   1  -8   37.10    7.00
   9   1  -8   45.60   12.00
  -9   1   8   37.70    6.40
   9   1  -8   47.40    9.40
   9   1  -8   43.40    7.40
  -9   1   8   40.20   10.70
   9   1  -8   48.40    6.50
  -7  -1   8  397.86   26.20
   7  -1  -8  401.56   26.00
   7  -1  -8  399.46   28.30
  -7  -1   8  415.86   30.20
   7  -1  -8  380.86   28.80
   7   1  -8  395.96   25.40
   7   1  -8  417.56   25.20
  -7   1   8  398.96   24.50
  -7   1   8  412.06   29.30
   7   1  -8  402.16   27.40
   7   1  -8  393.66   24.80
   5  -1  -8  355.66   24.00
  -5  -1   8  341.07   20.50
  -5  -1   8  357.66   25.70
  -5   1   8  265.47   22.80
   5   1  -8  279.57   21.30
  -5   1   8  273.47   18.60
   5   1  -8  283.77   19.20
   5   1  -8  252.77   19.80
   5   1  -8  267.87   19.40
  -3  -1   8  293.37   20.90
   3  -1  -8  313.77   21.70
   3  -1  -8  307.67   29.40
   3   1  -8  326.37   21.50
   3   1  -8  336.07   22.60
  -3   1   8  340.67   20.40
  -3   1   8  335.47   20.10
  -3   1   8  327.47   25.00
   3   1  -8  317.07   21.70
   3   1  -8  334.07   20.80
  -1  -1   8  709.43   43.20
   1  -1  -8  679.33   41.60
   1  -1  -8  709.23   38.90
  -1  -1   8  694.93   38.10
  -1   1   8  642.84   37.30
   1   1  -8  634.34   38.90
   1   1  -8  657.13   37.80
   1   1  -8  608.04   39.20
  -1   1   8  612.04   37.00
  -1   1   8  631.74   41.70
   1   1  -8  661.73   39.10
  -1  -1  -8  370.86   26.40
   1  -1   8  369.36   27.60
   1  -1   8  381.56   22.00
  -1  -1  -8  393.46   23.70
  -1   1  -8  351.76   22.30
  -1   1  -8  361.86   24.10
   1   1   8  350.46   21.40
   1   1   8  352.46   21.80
   1   1   8  340.47   26.50
   3  -1   8  753.02   39.10
  -3  -1  -8  780.32   41.60
   3  -1   8  757.72   39.00
   3  -1   8  726.33   45.70
   3   1   8  652.43   39.10
  -3   1  -8  642.54   42.40
   3   1   8  686.43   44.70
  -3   1  -8  665.93   40.10
   5  -1   8  369.36   30.60
   5  -1   8  396.06   28.80
  -5  -1  -8  379.96   31.60
  -5   1  -8  466.35   29.10
  -5   1  -8  452.05   25.60
   5   1   8  425.96   30.50
  -5   1  -8  464.95   32.50
   5   1   8  468.15   26.20
  -7  -1  -8  431.96   32.30
   7  -1   8  419.06   31.00
   7  -1   8  459.65   29.70
  -7   1  -8  400.96   24.70
   7   1   8  415.66   26.40
   7   1   8  410.46   30.10
  -7   1  -8  413.06   28.90
  -7   1  -8  408.46   31.20
   7   1   8  422.16   27.80
   9  -1   8  465.05   34.60
  -9  -1  -8  447.36   36.50
   9  -1   8  475.55   36.50
  -9   1  -8  548.25   36.80
   9   1   8  536.15   32.90
   9   1   8  546.55   32.40
   9   1   8  543.95   35.90
  11  -1   8  150.98   17.10
 -11  -1  -8  142.19   19.20
  11  -1   8  149.99   19.60
  11   1   8  157.18   14.90
  11   1   8  128.49   13.80
 -11   1  -8  150.68   18.70
  11   1   8  136.29   17.30
  22  -2  -8  130.79   10.90
  22  -2  -8  136.69   15.40
  22  -2  -8  134.29   19.90
 -22  -2   8  129.59   16.10
  22   2  -8  163.18   19.40
 -22   2   8  135.49   17.50
  22   2  -8  171.58   16.50
  20  -2  -8  121.79   14.80
  20  -2  -8  128.49   19.40
 -20  -2   8  119.19   15.90
  20   2  -8  152.88   18.30
 -20   2   8  154.58   17.60
  20   2  -8  150.08   15.30
 -18  -2   8  358.56   23.60
  18  -2  -8  370.86   30.70
 -18  -2   8  352.86   28.20
  18  -2  -8  373.46   26.40
  18   2  -8  454.35   30.50
 -16  -2   8  171.68   17.90
  16  -2  -8  176.08   15.70
 -16  -2   8  146.69   18.20
  16  -2  -8  158.98   19.70
 -16   2   8  146.79   20.90
 -16   2   8  154.48   16.40
  16   2  -8  132.29   17.00
  14  -2  -8  234.98   23.30
 -14  -2   8  225.58   23.00
 -14  -2   8  245.18   16.00
 -14  -2   8  276.77   22.90
  14  -2  -8  283.57   20.00
  14   2  -8  244.38   21.30
 -14   2   8  253.97   21.30
 -14   2   8  238.58   22.30
  14   2  -8  231.98   18.50
 -12  -2   8  329.37   19.10
 -12  -2   8  362.86   27.10
  12  -2  -8  364.46   23.50
  12  -2  -8  361.06   27.40
 -12  -2   8  305.97   27.10
  12   2  -8  280.47   21.50
 -12   2   8  290.77   25.90
 -12   2   8  297.87   24.50
  10  -2  -8  595.14   36.00
  10  -2  -8  576.14   39.70
 -10  -2   8  557.24   40.10
 -10  -2   8  572.44   39.60
 -10   2   8  579.94   40.20
 -10   2   8  584.74   41.70
  10   2  -8  602.14   34.90
  10   2  -8  577.84   37.40
  -8  -2   8  583.14   38.00
   8  -2  -8  584.94   40.00
  -8  -2   8  550.94   37.80
  -8  -2   8  563.14   32.80
  -8   2   8  478.75   38.20
   8   2  -8  493.95   33.80
   8   2  -8  483.75   31.60
   8   2  -8  530.55   41.90
   6  -2  -8  890.81   58.19
  -6  -2   8  930.11   58.49
  -6  -2   8  965.10   55.79
  -6  -2   8  892.61   57.69
   6   2  -8  934.91   54.09
  -6   2   8  935.01   58.49
   6   2  -8  929.11   57.09
   6   2  -8  918.31   52.09
  -6   2   8  903.61   52.59
  -4  -2   8  387.06   30.60
   4  -2  -8  364.36   27.40
  -4  -2   8  384.76   24.70
  -4  -2   8  397.76   31.80
   4   2  -8  444.86   23.70
   4   2  -8  461.65   27.20
  -4   2   8  422.46   31.20
  -2  -2   8  415.46   31.10
   2  -2  -8  420.86   26.30
  -2  -2   8  412.36   29.30
  -2  -2   8  407.46   21.90
   2   2  -8  364.76   24.20
   2   2  -8  335.77   22.70
  -2   2   8  385.36   27.10
  -2   2   8  363.86   24.10
  -2   2   8  368.96   23.70
   2   2  -8  365.76   22.70
   2   2  -8  362.66   23.10
   0   2  -8   73.39    8.30
   0   2   8   86.19    9.30
   0   2  -8   72.59    8.10
   0   2  -8   88.39    8.70
   0   2   8   78.69   12.20
   0   2  -8   71.89    8.90
   0   2   8   71.09    8.30
  -2  -2  -8  172.38   19.00
   2  -2   8  176.98   18.90
   2  -2   8  179.68   20.50
  -2   2  -8  140.59   11.30
   2   2   8  135.59   15.70
  -2   2  -8  151.98   13.40
  -2   2  -8  148.59   12.60
   2   2   8  143.49   12.20
   2   2   8  146.39   13.00
  -4  -2  -8  510.45   39.30
   4  -2   8  538.45   42.10
   4  -2   8  522.25   39.50
   4   2   8  587.54   34.30
   4   2   8  606.34   38.10
   4   2   8  627.64   34.70
  -4   2  -8  582.64   33.30
  -4   2  -8  640.84   36.80
  -4   2  -8  640.34   36.10
  -6   2  -8  134.89   10.00
   6   2   8  142.59   16.40
  -6   2  -8  149.99   16.80
   6   2   8  130.59   11.60
  -6   2  -8  144.89   14.50
   6   2   8  137.19   11.10
   6   2   8  134.39   10.80
  -6   2  -8  132.69   13.50
  -8  -2  -8  199.28   22.00
   8  -2   8  237.78   21.60
   8  -2   8  211.38   21.70
  -8   2  -8  187.68   15.10
   8   2   8  236.28   20.60
   8   2   8  228.98   19.70
  -8   2  -8  214.98   18.90
   8   2   8  200.78   14.50
  -8   2  -8  226.28   21.10
   8   2   8  213.78   15.80
   8   2   8  211.18   14.70
  10   2   8  190.98   18.80
  10   2   8  189.68   13.80
 -10   2  -8  206.38   19.30
 -10   2  -8  221.58   21.00
  10   2   8  196.48   16.50
 -19  -3   8  310.27   20.10
 -19  -3   8  306.47   27.00
  19  -3  -8  313.97   23.40
  19  -3  -8  327.77   29.30
  19   3  -8  279.47   22.80
  19   3  -8  292.47   25.60
 -19   3   8  290.77   23.40
  17  -3  -8  137.59   15.30
 -17  -3   8  142.09   18.60
 -17  -3   8  115.59   10.50
  17  -3  -8  122.79   18.00
 -17  -3   8  125.39   18.00
 -15  -3   8  261.47   26.70
  15  -3  -8  269.27   27.40
  15   3  -8  326.97   25.70
 -15   3   8  334.77   28.10
  15   3  -8  344.47   22.90
 -15   3   8  336.97   24.20
 -13  -3   8  347.37   29.00
 -13  -3   8  281.87   27.40
  13  -3  -8  328.27   24.40
 -13   3   8  373.56   29.80
  13   3  -8  372.86   24.30
  13   3  -8  339.37   26.20
  11  -3  -8  276.87   21.30
 -11  -3   8  225.88   24.30
 -11  -3   8  294.27   25.70
 -11   3   8  277.57   25.90
  11   3  -8  270.07   19.70
 -11   3   8  261.97   21.50
  11   3  -8  319.37   22.90
   9  -3  -8  169.28   16.20
  -9  -3   8  156.58   19.60
  -9  -3   8  176.58   20.00
   9   3  -8  162.58   13.90
  -9   3   8  147.59   20.70
   9   3  -8  159.98   16.00
  -9   3   8  163.08   15.90
  -7  -3   8  158.88   19.30
  -7  -3   8  158.08   12.90
   7  -3  -8  203.18   16.40
  -7  -3   8  180.28   20.70
   7   3  -8  156.38   13.80
  -7   3   8  165.98   15.70
   7   3  -8  184.38   15.90
  -5  -3   8  267.37   25.90
  -5  -3   8  255.77   23.80
   5   3  -8  279.97   18.30
   5   3  -8  271.77   23.30
  -5   3   8  270.57   20.90
   5   3  -8  266.57   19.80
  -3  -3   8  474.35   35.80
  -3  -3   8  409.96   32.60
   3   3  -8  466.65   32.30
   3   3  -8  436.66   27.80
   3   3  -8  447.56   27.10
  -3   3   8  478.55   30.30
  -3   3   8  448.56   29.20
  -1  -3   8  394.16   29.90
  -1  -3   8  368.96   31.70
   1  -3  -8  381.36   30.00
   1   3  -8  367.36   23.30
  -1   3   8  378.86   25.90
   1   3  -8  381.46   23.10
  -1   3   8  399.06   27.40
   1   3  -8  423.46   29.80
   1  -3   8  239.78   27.00
   1  -3   8  235.38   23.50
  -1  -3  -8  247.08   23.80
   1   3   8  287.97   21.00
   1   3   8  293.07   20.20
  -3  -3  -8  309.17   26.30
   3  -3   8  340.57   26.70
   3  -3   8  328.87   28.90
   3   3   8  289.27   22.60
   3   3   8  293.07   21.30
  -3   3  -8  291.77   18.20
  -3   3  -8  295.47   19.70
  -3   3  -8  277.07   18.70
  -3   3  -8  281.97   23.50
  -5  -3  -8  203.78   21.50
   5  -3   8  199.68   24.30
   5  -3   8  221.08   21.40
  -5   3  -8  185.98   15.90
   5   3   8  194.68   18.20
  -5   3  -8  188.08   14.60
   5   3   8  179.38   16.00
  -5   3  -8  179.38   18.30
 -22   0   9  123.79   14.10
  22   0  -9  130.49   18.80
  22   0  -9  118.69   11.90
  22   0  -9  116.19   14.60
  22   0  -9  148.39   15.70
  20   0  -9   63.99   10.40
 -20   0   9   87.59   11.90
  20   0  -9   84.79   13.80
  20   0  -9   66.59    8.50
  20   0  -9   72.69   11.30
  18   0  -9  239.08   22.20
 -18   0   9  250.57   19.30
  18   0  -9  209.38   18.40
 -18   0   9  201.48   21.60
  18   0  -9  226.58   16.30
  18   0  -9  227.48   14.80
  18   0  -9  244.78   18.80
  16   0  -9  342.07   25.20
  16   0  -9  358.06   28.50
  16   0  -9  393.56   25.40
 -16   0   9  399.26   29.40
 -16   0   9  325.37   22.90
 -16   0   9  384.06   26.10
  14   0  -9  365.56   24.30
 -14   0   9  332.17   28.00
  14   0  -9  329.47   24.30
  14   0  -9  357.96   27.50
 -14   0   9  353.26   22.10
  12   0  -9  515.45   36.20
 -12   0   9  483.35   28.90
 -12   0   9  462.75   34.80
  12   0  -9  480.45   31.50
  12   0  -9  492.85   34.10
  10   0  -9   19.80    7.20
  10   0  -9   29.00    7.30
 -10   0   9   25.90   10.70
  10   0  -9   30.90   10.10
 -10   0   9   21.80    5.10
  -8   0   9  469.65   27.90
   8   0  -9  494.95   30.30
   8   0  -9  512.05   33.60
   8   0  -9  468.35   31.30
  -8   0   9  473.05   34.80
   6   0  -9  503.15   32.80
  -6   0   9  490.15   28.50
   6   0  -9  488.15   33.70
  -6   0   9  512.85   30.10
   6   0  -9  498.75   31.10
  -6   0   9  537.55   36.50
   4   0  -9  114.89   12.40
  -4   0   9  125.79   17.00
   4   0  -9  121.49   13.20
   4   0  -9  107.49   16.90
   2   0  -9    8.80    6.00
  -2   0   9   10.00    9.70
   2   0  -9   22.50    7.40
   0   0  -9  760.22   43.10
   0   0  -9  686.33   45.20
   0   0   9  777.02   48.60
   2   0   9  188.58   20.00
  -2   0  -9  178.58   16.80
  -2   0  -9  179.38   14.70
  -4   0  -9  665.03   38.10
  -4   0  -9  671.13   44.70
   4   0   9  681.03   44.20
   4   0   9  593.14   37.90
   6   0   9  244.78   22.60
   6   0   9  220.88   17.40
  -6   0  -9  250.57   23.40
   8   0   9  456.85   29.10
  -8   0  -9  520.05   37.70
   8   0   9  541.35   32.50
   8   0   9  479.25   35.70
 -21  -1   9   91.99   13.70
  21  -1  -9   92.49   15.90
  21  -1  -9   73.69   11.10
 -21  -1   9   86.99   10.70
 -21   1   9   95.09   14.20
  21   1  -9  102.39   15.40
  21   1  -9   85.39   11.70
  19  -1  -9  114.19   17.20
  19  -1  -9   92.89   11.90
 -19  -1   9   93.19   14.40
  19   1  -9  118.29   13.90
 -19   1   9  115.89   15.40
  19   1  -9  116.19   16.80
 -17  -1   9  106.39   15.00
  17  -1  -9  101.59   16.20
 -17  -1   9   96.39   16.20
  17  -1  -9  104.19   12.40
 -17   1   9  132.49   15.80
  17   1  -9  137.49   14.40
  17   1  -9   96.69   14.90
 -17   1   9  146.89   17.10
  17   1  -9  121.89   13.90
  15  -1  -9   92.79   11.50
  15  -1  -9   95.49   13.60
 -15  -1   9  109.89    9.90
 -15  -1   9  101.69   16.20
  15  -1  -9  103.19   15.90
 -15  -1   9   95.39   14.70
  15   1  -9  105.59   11.80
 -15   1   9  123.59   15.00
 -15   1   9  109.59   14.90
  15   1  -9   93.09   10.40
  15   1  -9  106.69   15.10
  15   1  -9   98.79   10.10
  13   1  -9   87.49    9.20
  13   1  -9   88.09   11.20
 -13   1   9   88.89   13.40
  13   1  -9   83.19    9.80
  13   1  -9   73.39   12.50
 -13   1   9   83.89   14.00
  11  -1  -9  291.97   23.00
 -11  -1   9  273.77   22.60
  11  -1  -9  255.27   21.00
 -11  -1   9  253.17   24.90
 -11  -1   9  258.67   15.10
 -11   1   9  207.58   16.60
  11   1  -9  220.18   17.90
 -11   1   9  201.98   21.50
  11   1  -9  214.08   16.40
  11   1  -9  236.18   18.40
  11   1  -9  230.48   20.30
   9  -1  -9  400.96   30.60
  -9  -1   9  409.76   34.60
   9  -1  -9  434.46   29.00
   9  -1  -9  455.05   32.80
   9   1  -9  432.86   27.50
   9   1  -9  497.65   31.40
  -9   1   9  463.45   33.30
   9   1  -9  450.95   27.70
   9   1  -9  489.35   28.70
  -9   1   9  446.16   27.30
   7  -1  -9  380.36   26.60
   7  -1  -9  368.76   25.70
  -7  -1   9  389.46   29.60
  -7   1   9  319.07   26.60
   7   1  -9  290.87   21.10
   7   1  -9  318.57   21.90
  -7   1   9  303.17   20.50
   7   1  -9  302.97   21.40
  -5  -1   9  549.35   41.80
   5  -1  -9  564.84   39.20
   5  -1  -9  572.94   36.80
   5   1  -9  623.64   36.00
  -5   1   9  618.04   35.30
   5   1  -9  615.74   38.20
  -5   1   9  661.93   41.40
  -5   1   9  597.94   34.70
   5   1  -9  609.94   36.40
   3   1  -9  334.27   20.50
  -3   1   9  297.47   19.20
   3   1  -9  299.97   20.90
  -3   1   9  294.67   18.70
   3   1  -9  276.57   20.20
   3   1  -9  328.77   22.20
  -3   1   9  275.07   24.50
  -1  -1   9  475.45   35.90
  -1  -1   9  509.55   32.30
   1  -1  -9  502.85   31.10
   1   1  -9  497.75   29.90
   1   1  -9  494.15   31.30
  -1   1   9  448.96   30.00
  -1   1   9  509.15   28.70
  -1   1   9  521.65   35.40
   1  -1   9  407.16   24.50
  -1  -1  -9  426.66   27.20
   1  -1   9  398.86   33.00
   1   1   9  418.36   23.90
   1   1   9  433.56   31.30
  -1   1  -9  413.16   25.70
  -1   1  -9  416.96   27.50
   3  -1   9  456.85   36.30
  -3  -1  -9  436.56   30.50
  -3  -1  -9  444.16   36.20
   3   1   9  532.45   35.20
  -3   1  -9  520.75   29.30
  -3   1  -9  517.35   35.90
   5  -1   9  229.38   25.40
   5   1   9  308.77   25.40
  -5   1  -9  301.07   19.30
  -5   1  -9  314.17   26.90
  -5   1  -9  328.27   23.30
   7   1   9  133.69   14.70
  -7   1  -9  142.89   19.30
   7   1   9  147.09   18.60
   7   1   9  160.18   12.60
  -7   1  -9  139.39   11.70
  18  -2  -9  307.87   27.00
 -18  -2   9  290.07   18.40
 -18  -2   9  284.97   26.00
 -18  -2   9  329.87   25.60
 -18   2   9  222.88   23.60
 -18   2   9  255.57   23.40
  18   2  -9  243.68   21.20
  18   2  -9  261.97   24.50
 -16  -2   9  351.36   21.70
 -16  -2   9  379.76   30.50
  16  -2  -9  396.96   26.50
  16  -2  -9  361.56   29.90
 -16  -2   9  398.46   29.70
 -16   2   9  330.97   28.30
  16   2  -9  341.97   25.00
  16   2  -9  330.57   27.70
 -16   2   9  340.07   27.50
 -14  -2   9  498.45   38.60
 -14  -2   9  467.75   29.60
 -14  -2   9  546.45   38.10
  14  -2  -9  493.05   38.00
  14  -2  -9  557.84   34.20
  14   2  -9  548.15   33.30
  14   2  -9  533.85   36.40
 -14   2   9  577.14   36.80
 -14   2   9  539.35   37.70
  12  -2  -9  247.88   21.70
 -12  -2   9  232.78   24.70
  12  -2  -9  233.48   24.90
 -12   2   9  320.07   26.00
  12   2  -9  323.07   21.20
 -12   2   9  308.07   24.40
  12   2  -9  320.47   24.00
 -10  -2   9  261.37   25.80
 -10  -2   9  301.97   25.40
  10  -2  -9  292.07   21.70
  10   2  -9  260.07   19.90
  10   2  -9  258.37   21.80
 -10   2   9  284.27   24.00
  -8  -2   9   79.19   14.00
   8  -2  -9   76.49   10.60
  -8  -2   9   81.29   16.50
  -8   2   9   48.30   11.80
   8   2  -9   77.69    9.30
   8   2  -9   58.89   10.10
  -6  -2   9  241.28   24.50
  -6  -2   9  224.28   24.10
   6  -2  -9  235.68   19.80
  -6   2   9  262.87   22.50
   6   2  -9  251.17   18.00
   6   2  -9  277.07   23.10
  -4  -2   9  277.47   20.10
  -4  -2   9  272.97   26.60
   4  -2  -9  275.97   21.90
  -4  -2   9  266.57   26.50
  -4   2   9  294.77   19.90
   4   2  -9  319.57   21.40
  -4   2   9  311.97   20.80
  -4   2   9  300.67   24.40
   4   2  -9  280.57   17.70
   4   2  -9  309.27   20.00
   4   2  -9  304.67   17.80
   2   2  -9  232.98   16.80
  -2   2   9  244.28   17.50
  -2   2   9  236.68   21.20
   2   2  -9  219.58   16.20
   2   2  -9  215.58   15.30
   2   2  -9  226.48   15.70
   0  -2   9  182.68   22.20
   0  -2   9  170.08   22.70
   0   2   9  221.18   15.70
   0   2   9  241.18   20.90
   0   2  -9  220.68   17.20
   0   2   9  234.68   16.60
   0   2  -9  226.68   15.70
   0   2  -9  228.48   15.80
  -2  -2  -9   99.09   16.20
   2  -2   9   91.09   15.20
   2   2   9   87.09   13.70
  -2   2  -9   80.29   11.00
   2   2   9   80.39    9.10
  -2   2  -9   73.79    9.10
   2   2   9   80.89    9.10
  -2   2  -9   70.09    9.50
   4   2   9   26.70   10.20
  -4   2  -9   35.80    8.50
  -4   2  -9   42.70   12.30
   4   2   9   28.70    6.30
  -4   2  -9   33.20    7.40
  -4   2  -9   30.60    5.50
   4   2   9   27.30    5.60
  -9  -3   9  121.69   19.30
  -9  -3   9  117.29   18.70
   9  -3  -9  101.19   13.60
   9   3  -9  129.29   14.90
   9   3  -9  137.79   13.30
  -9   3   9  124.09   15.40
  -7  -3   9  198.48   23.30
   7  -3  -9  208.58   19.40
  -7  -3   9  217.98   24.40
  -7   3   9  217.58   19.70
   7   3  -9  233.98   18.30
   7   3  -9  219.88   17.00
  -5  -3   9  265.77   25.70
   5   3  -9  258.47   18.40
  -5   3   9  267.37   21.70
   5   3  -9  244.08   20.20
  16   0 -10  311.77   22.90
 -16   0  10  300.17   26.90
  16   0 -10  294.87   25.60
  16   0 -10  270.77   25.50
  14   0 -10  231.48   19.10
  14   0 -10  241.28   22.60
  14   0 -10  229.18   19.40
 -14   0  10  227.98   23.80
 -12   0  10   36.00   12.60
 -12   0  10   58.09    7.10
  12   0 -10   59.09    9.70
  12   0 -10   62.09   12.60
  12   0 -10   46.40    9.30
 -10   0  10  349.27   31.10
  10   0 -10  420.76   26.50
  10   0 -10  402.16   29.80
 -10   0  10  359.86   23.10
  10   0 -10  400.86   27.40
   8   0 -10  285.27   23.60
  -8   0  10  263.97   16.40
   8   0 -10  257.07   26.40
  -8   0  10  267.67   25.80
   8   0 -10  265.67   20.10
  -8   0  10  262.97   17.10
   6   0 -10  225.48   17.60
  -6   0  10  168.78   22.20
   6   0 -10  216.48   19.80
   6   0 -10  209.18   18.50
   4   0 -10  280.67   22.20
  -4   0  10  284.37   26.40
   4   0 -10  264.47   26.90
  -2   0  10   85.89   16.70
   2   0 -10  112.49   14.30
   2   0 -10  109.09   17.20
   0   0 -10  254.27   19.20
   0   0  10  232.88   24.50
 -15  -1  10  203.48   23.70
  15  -1 -10  246.28   23.50
 -15  -1  10  212.28   14.70
  15  -1 -10  229.38   19.30
  15   1 -10  203.18   20.20
  15   1 -10  204.08   21.00
  15   1 -10  210.08   18.50
 -15   1  10  185.48   21.50
 -13  -1  10  315.47   30.50
  13  -1 -10  341.17   26.80
  13  -1 -10  313.77   29.50
  13   1 -10  446.76   30.10
 -13   1  10  438.76   31.70
  13   1 -10  450.25   26.80
  11  -1 -10  138.89   18.50
  11  -1 -10  127.89   15.30
 -11  -1  10  123.49   18.90
  11   1 -10  124.19   10.90
  11   1 -10  136.19   11.90
  11   1 -10  148.89   14.70
 -11   1  10  139.79   19.20
 -11   1  10  113.19   12.70
  11   1 -10  139.99   17.00
  -9  -1  10  296.57   28.90
   9  -1 -10  365.76   24.10
   9  -1 -10  360.36   27.50
  -9   1  10  296.37   27.70
  -9   1  10  322.07   22.30
   9   1 -10  286.87   20.00
   9   1 -10  341.87   23.30
   9   1 -10  312.07   25.30
   9   1 -10  305.17   21.10
  -7  -1  10  359.96   30.80
   7  -1 -10  396.56   25.10
   7   1 -10  341.27   23.00
   7   1 -10  348.97   25.80
  -7   1  10  347.57   29.30
  -7   1  10  335.57   22.10
   7   1 -10  299.07   21.20
   7   1 -10  364.66   23.80
  -7   1  10  326.57   21.30
  -5  -1  10  276.57   29.40
   5  -1 -10  318.87   24.30
  -5   1  10  322.97   21.30
  -5   1  10  343.87   28.80
   5   1 -10  366.56   23.20
   5   1 -10  373.36   23.40
   5   1 -10  335.27   25.10
  -5   1  10  331.87   20.70
  -3  -1  10  182.28   23.90
   3  -1 -10  188.68   18.30
   3   1 -10  236.58   17.40
  -3   1  10  232.08   15.30
  -3   1  10  263.17   24.50
   3   1 -10  251.67   18.30
   1   1 -10  247.38   18.10
   1   1 -10  237.18   19.00
  -1   1  10  237.18   24.20
   0   0   0    0.00    0.00
_computing_structure_solution     'SHELXT 2018/2 (Sheldrick, 2018)'
_computing_structure_solution     'SHELXT 2018/2 (Sheldrick, 2018)'
_computing_structure_solution     'SHELXT 2018/2 (Sheldrick, 2018)'
;
_shelx_hkl_checksum     79997
_shelx_res_file
;
TITL shelxt_a.res in C2
    shelx.res
    created by SHELXL-2018/3 at 13:08:40 on 17-Jan-2025
CELL  0.71073  24.9533   4.6575   8.1543   90.000  105.695   90.000
ZERR     2.00   0.0007   0.0001   0.0002    0.000    0.001    0.000
LATT  -7
SYMM  - X,   Y, - Z
SFAC  C    H    O    SR   N
UNIT  24 36 20 2 16
MERG   2
OMIT    -2   0   1
OMIT     0   0   1
OMIT     2   0   1
TWIN
DFIX 0.86 0.02 N1 H1A N1 H1B N1 H1C
DFIX 1.40 0.02 H1A H1B H1A H1C H1B H1C
HTAB C4 O5
EQIV $1 x, y+1, z
HTAB C5 O1_$1
EQIV $5 x, y, z-1
HTAB N1 O3_$5
HTAB N1 O1
EQIV $6 -x+1, y, -z+1
HTAB N1 O1_$6
EQIV $4 x, y-1, z
HTAB N1 N3_$4
EQIV $7 -x+1/2, y+1/2, -z+1
HTAB N2 O4_$7
EQIV $8 -x+1/2, y-1/2, -z+1
HTAB N2 O5_$8
FMAP   2
PLAN   20
SIZE     0.019   0.113   0.197
ACTA
BOND   $H
CONF
L.S.   32
HTAB -2
TEMP    25.00
WGHT    0.020200    0.257600
BASF   0.03656
FVAR       0.74186
SR1   4    0.500000    0.900709    1.000000    10.50000    0.01760    0.02030 =
         0.01563    0.00000    0.00204    0.00000
C1    1    0.277414    0.896101    0.213616    11.00000    0.03333    0.03329 =
         0.02703    0.00612    0.00271    0.01234
AFIX  43
H1    2    0.271782    1.046398    0.135723    11.00000   -1.20000
AFIX   0
C2    1    0.262071    0.515337    0.348058    11.00000    0.02385    0.03330 =
         0.03143   -0.00061    0.00637    0.00040
AFIX  43
H2    2    0.245095    0.357124    0.382380    11.00000   -1.20000
AFIX   0
C3    1    0.315404    0.606447    0.415690    11.00000    0.01961    0.02702 =
         0.02247   -0.00315    0.00405    0.00613
C4    1    0.358471    0.484477    0.564181    11.00000    0.02344    0.04196 =
         0.01994    0.00139    0.00413    0.00907
AFIX  23
H4A   2    0.345129    0.301837    0.594646    11.00000   -1.20000
H4B   2    0.362698    0.612670    0.660601    11.00000   -1.20000
AFIX   0
C5    1    0.415684    0.438219    0.533089    11.00000    0.01992    0.02039 =
         0.01894    0.00084    0.00110    0.00103
AFIX  13
H5    2    0.430841    0.625543    0.513984    11.00000   -1.20000
AFIX   0
C6    1    0.454819    0.301743    0.691681    11.00000    0.01636    0.02358 =
         0.02140    0.00371    0.00204   -0.00208
O1    3    0.477920    0.068228    0.674012    11.00000    0.03215    0.03125 =
         0.02574    0.00646    0.00367    0.01117
O2    3    0.460510    0.428351    0.829857    11.00000    0.03210    0.03472 =
         0.02028   -0.00382   -0.00407   -0.00284
O3    3    0.422512    0.682150    1.135524    11.00000    0.02652    0.06196 =
         0.03093    0.01142    0.00490   -0.00314
O4    3    0.338901    0.583379    0.995285    11.00000    0.03604    0.08729 =
         0.07718   -0.04644    0.02380   -0.03425
O5    3    0.382808    0.938520    0.919785    11.00000    0.05694    0.05444 =
         0.04410    0.01567    0.00860    0.01248
N1    5    0.411400    0.255405    0.379857    11.00000    0.02137    0.02642 =
         0.01744    0.00166    0.00336    0.00176
N2    5    0.238583    0.701954    0.220268    11.00000    0.02041    0.04018 =
         0.02802   -0.00508   -0.00182    0.00571
N3    5    0.324854    0.848918    0.331147    11.00000    0.02626    0.02841 =
         0.02841   -0.00239    0.00237    0.00070
N4    5    0.380067    0.731973    1.016128    11.00000    0.02321    0.03476 =
         0.02830   -0.00896    0.00501    0.00016
H1A   2    0.402846    0.356945    0.285670    11.00000    0.03989
H1C   2    0.441387    0.164685    0.385813    11.00000    0.04332
H1B   2    0.383466    0.126615    0.363797    11.00000    0.03531
H2A   2    0.198495    0.692413    0.153909    11.00000    0.06993
HKLF 4
REM  shelxt_a.res in C2
REM wR2 = 0.0451, GooF = S = 1.130, Restrained GooF = 1.130 for all data
REM R1 = 0.0161 for 1859 Fo > 4sig(Fo) and 0.0161 for all 1859 data
REM 158 parameters refined using 7 restraints
END
WGHT      0.0202      0.2569
REM Instructions for potential hydrogen bonds
HTAB C4 O5
HTAB C5 O1_$1
HTAB N1 O3_$5
HTAB N1 O1_$6
HTAB N1 N3_$4
HTAB N2 O4_$7
HTAB N2 O5_$8
REM Highest difference peak  0.355,  deepest hole -0.191,  1-sigma level  0.044
Q1    1   0.3474  0.8847  0.9019  11.00000  0.05    0.35
Q2    1   0.5302  0.9083  0.9689  11.00000  0.05    0.32
Q3    1   0.3592  0.4048  1.0491  11.00000  0.05    0.27
Q4    1   0.3876  0.4242  0.5506  11.00000  0.05    0.23
Q5    1   0.3289  0.5995  0.9624  11.00000  0.05    0.19
Q6    1   0.4383  0.3979  0.6065  11.00000  0.05    0.18
Q7    1   0.3521  0.8783  0.3238  11.00000  0.05    0.18
Q8    1   0.1703  0.6855  0.0163  11.00000  0.05    0.17
Q9    1   0.3509  0.3961  0.6385  11.00000  0.05    0.16
Q10   1   0.4184  0.8832  1.1097  11.00000  0.05    0.15
Q11   1   0.4520  0.0402  0.6886  11.00000  0.05    0.14
Q12   1   0.3387  0.5452  0.4845  11.00000  0.05    0.14
Q13   1   0.3816  0.7558  0.7007  11.00000  0.05    0.13
Q14   1   0.2862  0.5841  0.4171  11.00000  0.05    0.12
Q15   1   0.3412  0.7771  0.2842  11.00000  0.05    0.12
Q16   1   0.3221  0.7202  0.3648  11.00000  0.05    0.12
Q17   1   0.4376  1.0041  1.1036  11.00000  0.05    0.12
Q18   1   0.2183  0.4061  0.4121  11.00000  0.05    0.12
Q19   1   0.3095  0.8731  0.2754  11.00000  0.05    0.11
Q20   1   0.4287  0.9119  0.9840  11.00000  0.05    0.11
;
_shelx_res_checksum     65588
data_global
_journal_date_recd_electronic     2025-05-05
_journal_date_accepted     2025-05-24
_journal_name_full     'Acta Crystallographica, Section E'
_journal_year     2025
_journal_volume     81
_journal_issue      1
_journal_page_first     0
_journal_page_last     0
_journal_paper_category     GM
_journal_paper_doi     10.1107/S2056989025004694
_journal_coeditor_code     HB8141
loop_
    _publ_contact_author_name
    _publ_contact_author_address
    _publ_contact_author_email
    'Balakrishnan, Thangavelu'
;
Crystal Growth Laboratory, PG and Research department of Physics,
 Thanthai Periyar Government Arts and Science College (Autonomous and affiliated
 to Bharathidasan University, Tiruchirappalli), Tiruchirappalli-620 023, Tamil
 Nadu, India
;
 'balacrystalgrowth@gmail.com'
    'Venkatesan, Perumal'
;
Department of Chemistry, Srimad Andavan Arts and Science
College (Autonomous and affiliated to Bharathidasan University,
 Tiruchirappalli), Tiruchirappalli-620 005, Tamil Nadu, India
;
 'venkat@andavancollege.ac.in'
_publ_contact_author_fax     ?
_publ_contact_author_phone     '+91-9843454526'
_publ_section_title
;\
Synthesis and structure of
<i>catena</i>-poly[[bis(nitrato-\k^2^<i>O</i>,<i>O</i>')strontium(II)]-di-\m-\
<i>L</i>-histidine-\k^3^<i>O</i>,<i>O</i>':<i>O</i>;\k^2^<i>O</i>:<i>O</i>']
;
_publ_section_title_footnote     .
loop_
    _publ_author_name
    _publ_author_footnote
    _publ_author_address
    'Marimuthu, Sathish' .
;
Crystal Growth Laboratory, PG and Research Department of Physics,
Thanthai Periyar Government Arts and Science College
(Autonomous and affiliated to Bharathidasan University, Tiruchirappalli),
Tiruchirappalli-620 023, Tamil Nadu,
India
;
    'Balakrishnan, Thangavelu' .
;
Crystal Growth Laboratory, PG and Research Department of Physics,
Thanthai Periyar Government Arts and Science College
(Autonomous and affiliated to Bharathidasan University, Tiruchirappalli),
Tiruchirappalli-620 023, Tamil Nadu,
India
;
    'Percino, M. Judith' .
;
Unidad de Pol\'imeros y Electr\'onica Org\'anica, Instituto de Ciencias,
Benem\'erita
Universidad Aut\'onoma de Puebla, Val3-Ecocampus Valsequillo,
Independencia O2 Sur 50, San Pedro Zacachimalpa, 72960, Puebla,
Mexico
;
    'Venkatesan, Perumal' .
;
Department of Chemistry, Srimad Andavan Arts and Science
College (Autonomous and affiliated to Bharathidasan University,
Tiruchirappalli), Tiruchirappalli-620 005, Tamil Nadu,
India
;
_publ_section_synopsis
;
The title one-dimensional coordination polymer features ten-coordinate Sr^2+^
ions, zwitterionic <i>L</i>-histidine ligands and nitrate anions.
;
