# Supplementary material for: Synthesis and crystal structure of catena-poly[[bis­(nitrato-κ2O,O′)strontium(II)]-di-μ-l-histidine-κ3O,O′:O;κ2O:O′]
Source: Acta Crystallogr E Crystallogr Commun. 2025 Jun 10;81(Pt 7):591–4. doi: 10.1107/S2056989025004694 (PMC12230612; doi:10.1107/S2056989025004694)
Supplement: Supplementary file 2 [file e-81-00591-Isup2.hkl]

data_I                                                                          
_shelx_title ' shelxt_a.res in C2'                                              
_shelx_refln_list_code          4                                               
_shelx_F_calc_maximum      131.16                                               
_exptl_crystal_F_000       528.00                                               
_reflns_d_resolution_high  0.7800                                               
                                                                                
loop_                                                                           
 _space_group_symop_operation_xyz                                               
 'x, y, z'                                                                      
 '-x, y, -z'                                                                    
 'x+1/2, y+1/2, z'                                                              
 '-x+1/2, y+1/2, -z'                                                            
                                                                                
_cell_length_a    24.9533                                                       
_cell_length_b     4.6575                                                       
_cell_length_c     8.1543                                                       
_cell_angle_alpha  90.000                                                       
_cell_angle_beta  105.695                                                       
_cell_angle_gamma  90.000                                                       
                                                                                
_shelx_F_squared_multiplier     1.000                                           
                                                                                
loop_                                                                           
 _refln_index_h                                                                 
 _refln_index_k                                                                 
 _refln_index_l                                                                 
 _refln_F_squared_calc                                                          
 _refln_F_squared_meas                                                          
 _refln_F_squared_sigma                                                         
 _refln_observed_status                                                         
   1  -5   0       1049.14       1013.17        43.88 o                         
   3  -5   0        628.49        603.28        28.07 o                         
   5  -5   0        382.21        369.88        15.26 o                         
   7  -5   0        498.56        480.47        22.68 o                         
   9  -5   0        735.00        731.54        33.29 o                         
  13  -5   0        513.92        530.34        20.86 o                         
  15  -5   0        409.53        426.88        27.59 o                         
   0  -4   0       1112.05       1131.53        75.95 o                         
   2  -4   0        676.23        636.27        25.39 o                         
   4  -4   0       1141.19       1111.36        55.78 o                         
   6  -4   0       1912.52       1955.97        55.45 o                         
  10  -4   0       1013.38       1053.64        32.76 o                         
  12  -4   0        728.75        739.10        22.41 o                         
  14  -4   0        665.52        664.09        25.73 o                         
  16  -4   0        567.15        556.25        21.75 o                         
  18  -4   0        795.15        834.05        31.43 o                         
  20  -4   0        107.55        122.32        12.57 o                         
  22  -4   0        373.01        367.90        19.98 o                         
   1  -3   0        805.58        800.71        36.89 o                         
   5  -3   0       2660.13       2874.23        84.59 o                         
   7  -3   0        913.56        913.15        35.98 o                         
   9  -3   0       1387.96       1435.05        36.06 o                         
  11  -3   0       1274.22       1262.64        32.85 o                         
  13  -3   0       2397.06       2394.64        52.84 o                         
  15  -3   0        396.28        388.81        14.55 o                         
  17  -3   0       1764.23       1771.78        45.87 o                         
  19  -3   0        752.46        750.52        23.83 o                         
  21  -3   0       1345.37       1319.93        38.86 o                         
  23  -3   0        448.42        451.95        19.53 o                         
  25  -3   0        278.80        259.14        14.63 o                         
   0  -2   0       3215.98       3410.29       110.54 o                         
   2  -2   0       3313.54       3347.70       101.63 o                         
   4  -2   0       2298.81       2070.31        73.38 o                         
   6  -2   0       3032.55       3066.61        94.86 o                         
   8  -2   0       2451.92       2455.14        53.71 o                         
  10  -2   0       1507.67       1466.32        33.86 o                         
  14  -2   0        929.19       1011.77        23.63 o                         
  16  -2   0        570.72        568.82        25.04 o                         
  18  -2   0       1611.14       1537.51        35.68 o                         
  20  -2   0       1096.05       1098.21        28.10 o                         
  22  -2   0       1693.00       1665.40        43.37 o                         
  24  -2   0       1173.01       1113.44        49.04 o                         
  26  -2   0        449.05        477.54        24.27 o                         
  28  -2   0        614.40        593.66        25.28 o                         
   3  -1   0       6274.33       6831.84       428.05 o                         
   5  -1   0       5463.01       5606.94       114.97 o                         
   7  -1   0       6166.56       6202.76       109.59 o                         
   9  -1   0       9908.17      10078.10       195.71 o                         
  11  -1   0       4509.49       4652.77        97.10 o                         
  13  -1   0        898.29        866.49        32.41 o                         
  15  -1   0       2972.37       2928.87        62.29 o                         
  17  -1   0       4564.12       4662.46        93.09 o                         
  19  -1   0       1158.12       1172.26        27.86 o                         
  23  -1   0        576.39        563.58        13.77 o                         
  27  -1   0        803.07        862.83        22.37 o                         
  29  -1   0        311.47        287.61        15.35 o                         
   4   0   0       1272.99        561.77        31.98 o                         
   6   0   0        416.03        556.20        15.82 o                         
   8   0   0       4359.94       4168.13        91.52 o                         
  10   0   0        585.82        480.58        12.06 o                         
  12   0   0       4857.65       4973.02       101.42 o                         
  14   0   0        155.74        163.04         5.73 o                         
  16   0   0        825.02        804.27        19.98 o                         
  18   0   0        532.30        535.23        13.73 o                         
  20   0   0         80.87         94.77         4.79 o                         
  22   0   0       1754.01       1680.43        34.62 o                         
  24   0   0       1550.53       1536.90        32.43 o                         
  26   0   0       1345.86       1369.13        32.14 o                         
  28   0   0        244.65        258.92        10.43 o                         
  30   0   0         51.04         49.40         6.91 o                         
   1   1   0        929.62       1039.72        28.49 o                         
   3   1   0       8110.45       8228.51       174.97 o                         
   5   1   0       5772.18       5743.51       107.37 o                         
   7   1   0       5958.47       6073.82       109.58 o                         
   9   1   0      10724.13      10638.50       184.65 o                         
  11   1   0       4193.78       4202.83        83.96 o                         
  13   1   0        684.56        681.63        19.47 o                         
  15   1   0       2664.96       2637.64        53.83 o                         
  17   1   0       4334.10       4362.10        86.82 o                         
  19   1   0       1262.78       1300.17        26.05 o                         
  21   1   0        258.73        264.03         8.69 o                         
  23   1   0        493.96        467.13        13.67 o                         
  25   1   0         86.85         87.70         5.96 o                         
  27   1   0        625.07        678.34        20.90 o                         
  29   1   0        308.45        282.21        10.81 o                         
   0   2   0       3437.61       3813.30       137.40 o                         
   2   2   0       3245.35       3181.03        71.47 o                         
   4   2   0       2594.89       2391.51        47.65 o                         
   6   2   0       3745.92       3714.88        67.21 o                         
   8   2   0       2797.80       2702.34        50.29 o                         
  10   2   0       1271.98       1207.20        26.19 o                         
  12   2   0        150.94        146.58         4.96 o                         
  14   2   0       1036.27       1097.06        22.21 o                         
  16   2   0        418.07        437.90        21.04 o                         
  18   2   0       1462.57       1412.42        32.56 o                         
  20   2   0       1106.18       1101.51        25.64 o                         
  22   2   0       1541.88       1523.58        38.19 o                         
  24   2   0        940.02        886.89        24.65 o                         
  26   2   0        445.05        484.38        18.31 o                         
  28   2   0        644.35        680.53        22.90 o                         
   1   3   0        947.64        949.58        24.49 o                         
   3   3   0        112.86        133.69         6.06 o                         
   5   3   0       2399.82       2527.23        55.32 o                         
   7   3   0        769.93        728.94        19.09 o                         
   9   3   0       1292.10       1284.92        29.22 o                         
  11   3   0       1489.51       1456.09        28.14 o                         
  13   3   0       2163.41       2166.93        44.83 o                         
  15   3   0        494.67        469.37        13.45 o                         
  17   3   0       1743.95       1704.42        38.03 o                         
  19   3   0        881.12        888.97        20.61 o                         
  21   3   0       1215.43       1168.33        30.93 o                         
  23   3   0        524.63        527.02        15.87 o                         
  25   3   0        300.60        296.35        13.49 o                         
   0   4   0       1263.89       1274.58        51.27 o                         
   2   4   0        731.47        732.71        20.48 o                         
   4   4   0        934.46        933.51        26.41 o                         
   8   4   0        698.35        747.76        17.83 o                         
  10   4   0       1016.03       1012.61        23.64 o                         
  12   4   0        683.03        673.69        17.37 o                         
  14   4   0        786.96        784.54        18.77 o                         
  16   4   0        559.78        504.12        16.20 o                         
  18   4   0        684.26        681.99        20.67 o                         
  20   4   0        143.88        149.42         9.45 o                         
  22   4   0        374.58        362.41        17.69 o                         
   1   5   0        862.01        847.96        23.42 o                         
   3   5   0        576.76        595.72        19.03 o                         
   5   5   0        342.93        326.70        15.70 o                         
   7   5   0        588.87        563.11        18.34 o                         
   9   5   0        852.88        889.46        28.50 o                         
  11   5   0        124.24        114.92         9.94 o                         
  13   5   0        445.55        444.44        16.74 o                         
  15   5   0        497.06        485.89        20.18 o                         
 -17  -5   1        435.06        408.19        28.75 o                         
 -15  -5   1        367.55        377.61        20.74 o                         
 -13  -5   1        213.66        209.71        15.39 o                         
 -11  -5   1        956.44        952.74        30.43 o                         
  -9  -5   1        563.76        556.60        21.37 o                         
  -7  -5   1        774.90        743.97        37.81 o                         
  -3  -5   1        716.47        693.30        34.86 o                         
   1  -5   1        773.71        744.61        40.13 o                         
   3  -5   1        214.37        193.49        28.16 o                         
   5  -5   1        657.57        647.91        22.72 o                         
  11  -5   1        497.01        515.12        31.86 o                         
  13  -5   1        281.21        269.63        13.99 o                         
  15  -5   1        573.48        576.54        32.60 o                         
 -22  -4   1        586.77        582.86        21.25 o                         
 -20  -4   1        437.37        430.94        15.52 o                         
 -18  -4   1        370.71        360.82        14.18 o                         
 -16  -4   1        296.67        284.74        11.59 o                         
 -10  -4   1        521.17        532.18        20.02 o                         
  -8  -4   1        664.82        662.85        22.57 o                         
  -6  -4   1        314.33        334.88        13.76 o                         
  -4  -4   1       1583.00       1537.13        47.95 o                         
  -2  -4   1       1084.97       1079.40        39.42 o                         
   0  -4   1       1630.93       1637.24        45.12 o                         
   2  -4   1       1197.06       1197.00        35.72 o                         
   4  -4   1       1043.49       1024.81        34.61 o                         
   6  -4   1        860.14        875.34        28.92 o                         
   8  -4   1       1135.90       1142.48        30.75 o                         
  10  -4   1        471.02        462.43        16.69 o                         
  12  -4   1        644.85        676.15        22.32 o                         
  18  -4   1        310.74        316.07        19.47 o                         
  20  -4   1        532.06        514.95        25.28 o                         
 -27  -3   1        300.93        281.40        16.58 o                         
 -25  -3   1        331.15        310.10        17.26 o                         
 -23  -3   1        125.32        147.88        11.31 o                         
 -21  -3   1        708.27        715.00        24.41 o                         
 -19  -3   1        997.86        986.15        27.77 o                         
 -17  -3   1        764.72        745.76        17.50 o                         
 -13  -3   1       1073.50       1060.58        25.99 o                         
 -11  -3   1        456.88        463.44        12.79 o                         
  -9  -3   1       1236.76       1224.32        31.60 o                         
  -3  -3   1       1928.49       1897.53        47.60 o                         
   1  -3   1       1904.55       1977.04        50.55 o                         
   3  -3   1       2153.44       2258.79        54.94 o                         
   5  -3   1       2829.08       2870.00        77.48 o                         
   7  -3   1       4403.43       4443.20        97.68 o                         
   9  -3   1       1340.42       1371.71        32.35 o                         
  11  -3   1       1677.03       1748.67        41.59 o                         
  13  -3   1       2655.98       2604.11        61.86 o                         
  15  -3   1       1271.95       1248.35        59.10 o                         
  19  -3   1       1086.42       1049.14        37.74 o                         
  23  -3   1        377.57        395.08        21.65 o                         
  25  -3   1        320.29        322.01        27.39 o                         
 -28  -2   1        969.06        977.56        34.19 o                         
 -26  -2   1        602.51        575.80        22.59 o                         
 -24  -2   1        165.30        147.47         7.77 o                         
 -22  -2   1        693.13        665.32        43.97 o                         
 -20  -2   1        698.07        697.98        29.46 o                         
 -18  -2   1        532.02        531.93        15.95 o                         
 -16  -2   1       2107.74       2054.45        42.33 o                         
 -12  -2   1        953.56        973.83        19.22 o                         
 -10  -2   1       1766.19       1699.48        30.10 o                         
  -8  -2   1       3824.58       3826.92        76.78 o                         
  -6  -2   1       2268.06       2345.61        52.31 o                         
  -4  -2   1      11897.38      11686.86       286.13 o                         
  -2  -2   1       6662.13       6709.15       191.15 o                         
   0  -2   1       1759.04       1744.46        63.41 o                         
   2  -2   1       2320.43       2294.93        59.13 o                         
   4  -2   1       1436.83       1517.68        34.72 o                         
   6  -2   1       3763.87       3884.09        82.27 o                         
   8  -2   1       2880.05       2896.91        98.67 o                         
  10  -2   1       3487.37       3629.82        75.15 o                         
  14  -2   1       2143.58       2139.47        55.20 o                         
  16  -2   1       2265.92       1783.40        92.10 o                         
  18  -2   1       1971.44       1925.67        59.32 o                         
  20  -2   1       1375.52       1336.49        37.27 o                         
  22  -2   1       1154.54       1156.72        48.51 o                         
  24  -2   1        287.99        259.94        17.14 o                         
  26  -2   1        313.24        368.84        30.73 o                         
  28  -2   1        152.63        146.29        14.44 o                         
 -31  -1   1         31.88         29.00         6.87 o                         
 -29  -1   1         47.85         45.94         6.56 o                         
 -27  -1   1        504.92        537.14        18.12 o                         
 -25  -1   1       1144.14       1156.98        39.59 o                         
 -23  -1   1        978.89        914.61        20.55 o                         
 -21  -1   1       2655.65       2599.87        54.49 o                         
 -19  -1   1        714.27        741.01        17.03 o                         
 -17  -1   1       3617.59       3598.74        74.54 o                         
 -15  -1   1       3644.92       3640.13        90.21 o                         
 -13  -1   1       4093.98       4137.82        88.22 o                         
 -11  -1   1       3793.31       3879.82        72.46 o                         
  -9  -1   1       7429.40       7053.04       131.56 o                         
  -7  -1   1         17.73         29.76         1.95 o                         
  -5  -1   1       5134.18       5046.13       142.03 o                         
  -3  -1   1       2031.91       1908.19        70.52 o                         
  -1  -1   1       5329.38       5202.52       121.57 o                         
   3  -1   1        683.06        740.48        20.13 o                         
   7  -1   1       7197.01       7234.63       152.26 o                         
   9  -1   1       8637.45       8520.81       183.01 o                         
  11  -1   1       1286.86       1331.37        31.24 o                         
  15  -1   1       1805.32       1743.44        47.93 o                         
  17  -1   1        404.79        385.17        29.25 o                         
  23  -1   1       1042.39        964.43        28.34 o                         
  25  -1   1       1027.64       1033.39        30.30 o                         
  27  -1   1        471.70        449.66        18.46 o                         
  29  -1   1        439.80        388.14        17.95 o                         
 -30   0   1        806.52        811.35        21.50 o                         
 -28   0   1        278.00        305.81        11.18 o                         
 -26   0   1       2042.76       2084.17        46.32 o                         
 -24   0   1        956.03        928.81        21.10 o                         
 -22   0   1        182.32        182.91         7.04 o                         
 -20   0   1        547.32        591.43        15.14 o                         
 -18   0   1       2821.14       2732.39        57.55 o                         
 -16   0   1       1465.39       1430.33        31.41 o                         
 -14   0   1        557.41        571.24        14.07 o                         
 -12   0   1        669.07        666.57        16.41 o                         
 -10   0   1      13583.43      13616.28       296.61 o                         
  -6   0   1       6210.98       5783.25       126.27 o                         
  -4   0   1       7568.45       7169.31       270.24 o                         
   4   0   1        359.44        443.14         8.42 o                         
   6   0   1       1848.73       1824.26        40.34 o                         
   8   0   1        216.37        202.51         5.68 o                         
  10   0   1        493.42        661.50        15.82 o                         
  12   0   1        168.25        190.48         6.12 o                         
  14   0   1       2921.77       3070.30        59.48 o                         
  16   0   1       2429.03       2492.16        49.17 o                         
  18   0   1       6014.67       6103.54       110.62 o                         
  20   0   1        813.14        776.66        16.82 o                         
  22   0   1         44.60         51.34         5.05 o                         
  24   0   1       1984.74       2003.91        44.53 o                         
  26   0   1        841.21        837.73        23.55 o                         
  28   0   1        434.90        445.59        15.47 o                         
 -31   1   1         37.91         32.91         7.47 o                         
 -27   1   1        622.00        671.34        22.76 o                         
 -25   1   1        846.13        881.73        28.28 o                         
 -23   1   1        888.20        825.06        23.03 o                         
 -21   1   1       2958.01       2899.53        58.76 o                         
 -19   1   1        710.91        724.40        17.90 o                         
 -17   1   1       4095.24       4111.69        79.83 o                         
 -15   1   1       3670.79       3711.08        76.49 o                         
 -13   1   1       4335.56       4459.36        88.59 o                         
 -11   1   1       3547.25       3608.05        83.27 o                         
  -9   1   1       7963.31       7784.09       149.38 o                         
  -5   1   1       6842.78       6362.92       285.60 o                         
  -3   1   1       1374.05       1698.57       103.01 o                         
  -1   1   1       5330.32       5023.64        90.43 o                         
   3   1   1        839.69        841.37        17.03 o                         
   5   1   1        407.92        428.38         8.66 o                         
   7   1   1       6810.91       6777.01       117.66 o                         
   9   1   1       8411.31       8256.21       141.49 o                         
  11   1   1       1291.15       1290.68        26.05 o                         
  13   1   1       1576.92       1676.78        38.62 o                         
  15   1   1       2058.84       2003.44        37.97 o                         
  17   1   1        309.16        307.32         8.54 o                         
  19   1   1        437.67        433.56        11.22 o                         
  21   1   1        937.75        909.78        21.40 o                         
  23   1   1       1009.28        975.83        23.03 o                         
  25   1   1        946.58        969.30        23.66 o                         
  27   1   1        486.38        493.51        14.69 o                         
  29   1   1        508.83        476.74        16.16 o                         
 -28   2   1        934.40        956.23        29.45 o                         
 -26   2   1        490.97        496.79        21.00 o                         
 -22   2   1        508.13        510.47        14.67 o                         
 -20   2   1        944.24        909.19        32.79 o                         
 -18   2   1        742.21        689.34        31.13 o                         
 -16   2   1       2171.62       2153.84        45.41 o                         
 -10   2   1       1539.56       1483.63        31.89 o                         
  -8   2   1       3599.59       3629.50        76.63 o                         
  -6   2   1       2189.17       2323.51        48.54 o                         
  -4   2   1      12152.86      12184.67       226.06 o                         
  -2   2   1       7273.16       7356.10       135.23 o                         
   0   2   1       1541.66       1588.91        45.91 o                         
   2   2   1       1884.56       1858.82        84.01 o                         
   6   2   1       4070.89       4109.90        76.87 o                         
   8   2   1       2379.79       2408.10        48.72 o                         
  10   2   1       3571.11       3633.48        62.77 o                         
  12   2   1        120.39        124.69         4.49 o                         
  14   2   1       1876.26       1849.52        38.62 o                         
  16   2   1       1677.82       1625.78        33.41 o                         
  18   2   1       2188.43       2195.85        44.95 o                         
  20   2   1       1459.03       1393.11        28.89 o                         
  22   2   1       1339.39       1337.49        31.94 o                         
  24   2   1        302.80        302.72        11.73 o                         
  26   2   1        391.27        412.55        14.40 o                         
  28   2   1        136.58        145.45        10.01 o                         
 -27   3   1        272.67        270.02        13.98 o                         
 -25   3   1        392.25        406.32        15.83 o                         
 -23   3   1        133.33        145.03         9.24 o                         
 -21   3   1        654.60        640.69        19.62 o                         
 -19   3   1        991.59        987.75        23.73 o                         
 -17   3   1        637.23        621.37        17.22 o                         
 -15   3   1        337.03        352.66         9.81 o                         
 -13   3   1       1276.93       1252.08        26.21 o                         
 -11   3   1        526.15        548.55        12.99 o                         
  -9   3   1       1452.64       1433.47        29.28 o                         
  -7   3   1        826.13        822.74        17.52 o                         
  -5   3   1       1149.86       1045.90        23.29 o                         
  -3   3   1       1565.08       1593.55        33.83 o                         
  -1   3   1        904.80        870.18        22.98 o                         
   1   3   1       2081.52       2104.40        66.15 o                         
   3   3   1       2005.78       2049.74        86.31 o                         
   5   3   1       2724.64       2711.11        68.57 o                         
   7   3   1       4323.93       4298.35        96.83 o                         
   9   3   1       1305.55       1305.00        26.97 o                         
  11   3   1       1714.32       1750.64        35.06 o                         
  13   3   1       2828.60       2733.92        56.48 o                         
  15   3   1       1490.39       1456.31        33.92 o                         
  17   3   1        423.65        461.54        12.98 o                         
  19   3   1        951.45        924.10        24.56 o                         
  21   3   1         75.69         77.90         6.00 o                         
  23   3   1        369.83        378.42        13.31 o                         
  25   3   1        307.49        303.34        13.72 o                         
 -22   4   1        571.21        567.17        24.34 o                         
 -18   4   1        501.79        510.76        29.18 o                         
 -16   4   1        315.01        300.34        10.62 o                         
 -14   4   1        810.61        841.80        21.40 o                         
 -12   4   1        593.64        597.26        15.43 o                         
 -10   4   1        546.44        549.15        14.08 o                         
  -8   4   1        678.98        658.03        17.82 o                         
  -6   4   1        383.89        382.76        12.29 o                         
  -4   4   1       1385.31       1334.24        36.89 o                         
  -2   4   1       1187.52       1185.56        28.11 o                         
   0   4   1       1822.40       1899.88        41.41 o                         
   2   4   1       1151.57       1148.95        35.05 o                         
   4   4   1       1298.58       1314.37        40.29 o                         
   6   4   1        940.94        935.98        25.31 o                         
   8   4   1       1160.41       1123.83        27.61 o                         
  10   4   1        585.82        575.45        16.59 o                         
  12   4   1        503.03        522.84        16.08 o                         
  14   4   1        399.78        389.00        12.94 o                         
  16   4   1       1005.42        952.88        25.21 o                         
  18   4   1        313.37        312.76        11.36 o                         
  20   4   1        525.72        514.68        15.86 o                         
 -17   5   1        390.75        388.83        16.41 o                         
 -15   5   1        328.43        328.49        12.71 o                         
 -13   5   1        248.95        255.34        12.50 o                         
 -11   5   1        986.52        978.42        32.40 o                         
  -9   5   1        469.92        459.28        19.89 o                         
  -7   5   1        752.72        745.79        26.79 o                         
  -5   5   1        241.12        239.49        13.23 o                         
  -3   5   1        621.27        641.39        23.19 o                         
  -1   5   1        548.57        528.27        16.17 o                         
   1   5   1        895.39        873.97        21.37 o                         
   3   5   1        118.71        132.67         6.76 o                         
   5   5   1        642.75        619.85        17.99 o                         
   7   5   1        132.03        139.80         8.58 o                         
   9   5   1        727.76        750.30        24.96 o                         
  11   5   1        633.88        633.38        19.66 o                         
  13   5   1        270.21        257.81        12.89 o                         
  15   5   1        574.75        564.96        22.58 o                         
 -17  -5   2        332.86        334.45        24.47 o                         
 -15  -5   2        448.61        455.33        21.48 o                         
 -13  -5   2        512.52        532.33        41.61 o                         
 -11  -5   2        215.46        194.12        12.40 o                         
  -9  -5   2        459.10        472.10        33.80 o                         
  -7  -5   2        280.13        272.10        14.03 o                         
  -5  -5   2        201.95        196.16        11.45 o                         
  -3  -5   2        281.49        278.64        19.12 o                         
  -1  -5   2        155.66        143.14        11.54 o                         
   1  -5   2        535.90        515.37        22.36 o                         
   3  -5   2        566.67        573.46        23.93 o                         
   5  -5   2        333.83        323.06        16.94 o                         
   7  -5   2       1204.89       1179.69        45.51 o                         
   9  -5   2        598.02        610.56        25.57 o                         
  13  -5   2        295.85        298.98        14.50 o                         
 -22  -4   2        263.92        277.87        14.84 o                         
 -20  -4   2        565.34        560.65        18.04 o                         
 -18  -4   2        290.07        302.03        11.89 o                         
 -16  -4   2        375.03        379.26        14.61 o                         
 -12  -4   2       1379.28       1357.28        44.43 o                         
 -10  -4   2       1551.61       1544.67       103.92 o                         
  -8  -4   2       1806.32       1829.99        61.08 o                         
  -6  -4   2        919.66        967.23        45.74 o                         
  -4  -4   2        738.11        725.26        19.29 o                         
  -2  -4   2       1482.47       1464.81        39.30 o                         
   0  -4   2        721.14        740.82        29.88 o                         
   2  -4   2       1094.84       1099.32        35.13 o                         
   4  -4   2       1659.93       1666.22        89.58 o                         
   6  -4   2        585.36        626.89        24.08 o                         
  10  -4   2        545.49        488.01        26.74 o                         
  12  -4   2        550.30        564.07        29.08 o                         
  14  -4   2        842.88        861.10        34.80 o                         
  16  -4   2        789.91        772.13        34.11 o                         
  18  -4   2        313.80        312.63        22.91 o                         
  20  -4   2        375.48        389.21        28.39 o                         
 -27  -3   2        474.77        469.70        24.37 o                         
 -25  -3   2        269.37        281.49        13.65 o                         
 -23  -3   2        274.90        290.79        14.16 o                         
 -21  -3   2        306.72        318.75        15.16 o                         
 -19  -3   2       1209.35       1190.83        35.52 o                         
 -17  -3   2       1250.43       1210.15        29.46 o                         
 -15  -3   2       1215.04       1223.87        25.82 o                         
 -13  -3   2       2036.78       1972.39        37.21 o                         
 -11  -3   2       1602.92       1558.83        38.97 o                         
  -9  -3   2         93.76         84.85         6.40 o                         
  -7  -3   2       1770.54       1820.73        48.52 o                         
  -5  -3   2       2157.03       2199.20        58.40 o                         
  -3  -3   2       3585.62       3555.83        87.38 o                         
  -1  -3   2       4282.81       4425.16       107.80 o                         
   1  -3   2        453.24        417.38        13.43 o                         
   3  -3   2       1457.80       1485.28        36.38 o                         
   5  -3   2       2512.93       2716.00        80.25 o                         
   7  -3   2       3213.15       3223.26        73.66 o                         
   9  -3   2        737.98        701.41        29.07 o                         
  11  -3   2       1359.78       1406.35        41.57 o                         
  13  -3   2         58.91         71.59        15.99 o                         
  19  -3   2        615.06        629.51        32.42 o                         
 -30  -2   2        429.17        435.50        17.60 o                         
 -28  -2   2        260.11        292.20        15.53 o                         
 -26  -2   2        486.27        506.33        18.67 o                         
 -24  -2   2        308.72        337.54        11.90 o                         
 -20  -2   2       1507.21       1491.63        35.05 o                         
 -18  -2   2        379.95        360.97        10.54 o                         
 -16  -2   2       2115.17       2185.07        41.80 o                         
 -14  -2   2       2445.11       2483.26        43.92 o                         
 -12  -2   2       3572.11       3721.19        68.66 o                         
 -10  -2   2       3164.68       3135.30        59.82 o                         
  -8  -2   2       6549.07       6854.15       119.38 o                         
  -6  -2   2        676.28        628.67        14.65 o                         
  -4  -2   2       5691.22       5677.99       150.33 o                         
  -2  -2   2       6184.44       6510.37       187.85 o                         
   2  -2   2       1577.51       1696.73        37.16 o                         
   6  -2   2        590.83        595.86        17.51 o                         
   8  -2   2       2530.82       2601.96        61.82 o                         
  10  -2   2       1939.47       1814.11        93.19 o                         
  12  -2   2       1677.90       1729.95        97.29 o                         
  14  -2   2       2201.76       2129.39        67.20 o                         
  16  -2   2       1254.31       1269.30        47.42 o                         
  18  -2   2        112.64         94.75         9.02 o                         
  20  -2   2        610.92        606.16        23.59 o                         
  22  -2   2        848.38        811.09        28.59 o                         
  24  -2   2        590.50        601.61        33.05 o                         
  26  -2   2        297.70        296.38        17.01 o                         
 -31  -1   2        341.51        328.89        15.68 o                         
 -29  -1   2        833.65        871.61        28.22 o                         
 -27  -1   2        309.51        309.75        12.76 o                         
 -25  -1   2       1760.15       1751.94        42.43 o                         
 -23  -1   2        702.55        702.29        17.41 o                         
 -21  -1   2       1565.70       1613.33        33.38 o                         
 -19  -1   2       2365.75       2343.25        46.87 o                         
 -17  -1   2       2848.36       2792.49        52.12 o                         
 -15  -1   2       1339.40       1279.22        26.65 o                         
 -13  -1   2        495.42        554.74        12.05 o                         
 -11  -1   2        664.13        593.11        13.79 o                         
  -9  -1   2       4348.31       4233.97        76.96 o                         
  -7  -1   2       9532.96       9272.94       151.84 o                         
  -5  -1   2       1259.55       1406.51        31.56 o                         
  -3  -1   2      15554.40      15117.54       865.54 o                         
   1  -1   2       6329.92       5885.08       162.61 o                         
   3  -1   2       5092.15       5308.42       120.92 o                         
   5  -1   2       9413.15      10155.55       237.43 o                         
   7  -1   2       3591.39       3729.78       101.74 o                         
   9  -1   2       4075.71       4059.69        87.62 o                         
  15  -1   2       2037.81       2079.35        64.46 o                         
  17  -1   2       2363.57       2357.71        63.03 o                         
  19  -1   2        745.20        799.29        29.17 o                         
  21  -1   2        745.65        695.86        22.15 o                         
  25  -1   2        958.93       1010.88        37.09 o                         
  27  -1   2        450.29        447.81        20.74 o                         
 -30   0   2        185.34        209.99        12.02 o                         
 -28   0   2        129.33        150.02        10.46 o                         
 -26   0   2       1241.01       1268.04        32.87 o                         
 -24   0   2       1152.49       1136.53        24.22 o                         
 -22   0   2        528.76        516.55        12.87 o                         
 -20   0   2        390.87        375.41        11.11 o                         
 -18   0   2       1959.25       1938.33        42.01 o                         
 -16   0   2         34.20         33.26         2.79 o                         
 -14   0   2       2789.33       2838.32        55.25 o                         
 -12   0   2       7676.60       7561.97       135.43 o                         
 -10   0   2       4133.70       4000.71        76.46 o                         
  -8   0   2       2457.53       2504.48        45.52 o                         
  -6   0   2       7154.20       7023.71       125.29 o                         
  -4   0   2      10932.58      10971.74       238.65 o                         
  -2   0   2       8066.80       7573.38       152.68 o                         
   0   0   2       3610.38       3545.03        57.36 o                         
   2   0   2       1470.48       1512.04        27.44 o                         
   4   0   2        457.86        440.57         8.17 o                         
   6   0   2       5487.23       5529.48       104.73 o                         
   8   0   2       4568.91       4399.69        75.07 o                         
  10   0   2       5244.10       5477.42        93.35 o                         
  12   0   2        800.31        788.96        14.85 o                         
  14   0   2       3686.52       3799.47        69.12 o                         
  16   0   2       6767.63       6681.39       120.39 o                         
  18   0   2        785.13        867.29        18.10 o                         
  20   0   2       1667.41       1591.60        32.66 o                         
  22   0   2        222.56        219.30         7.22 o                         
  24   0   2        789.47        808.66        22.62 o                         
  26   0   2        368.11        366.50        16.03 o                         
  28   0   2        438.13        456.73        18.55 o                         
 -31   1   2        388.09        379.99        16.62 o                         
 -29   1   2        907.26        956.79        28.46 o                         
 -25   1   2       1693.81       1627.60        41.03 o                         
 -23   1   2        639.05        634.07        18.84 o                         
 -21   1   2       1541.60       1573.62        35.56 o                         
 -19   1   2       2350.49       2327.44        50.28 o                         
 -17   1   2       2845.66       2816.74        59.04 o                         
  -9   1   2       3665.74       3662.77        97.03 o                         
  -7   1   2       7909.75       7982.30       276.57 o                         
  -5   1   2       1002.17       1320.30       113.10 o                         
  -3   1   2      17203.81      16761.18       611.83 o                         
  -1   1   2       4097.87       4083.49        77.58 o                         
   1   1   2       5214.08       4976.88       106.33 o                         
   3   1   2       4622.52       4806.60       101.71 o                         
   5   1   2       9152.31       9770.32       187.32 o                         
   7   1   2       4362.25       4443.41        75.53 o                         
   9   1   2       4621.71       4460.36        81.84 o                         
  11   1   2       1581.15       1626.41        32.20 o                         
  13   1   2        534.49        544.92        12.34 o                         
  15   1   2       1897.87       1904.97        38.86 o                         
  17   1   2       2146.39       2143.93        44.04 o                         
  19   1   2        923.99        946.99        21.03 o                         
  21   1   2        808.76        760.01        19.92 o                         
  23   1   2        617.63        581.83        15.80 o                         
  25   1   2        837.57        856.14        22.32 o                         
  27   1   2        448.32        456.37        13.90 o                         
 -30   2   2        483.84        488.65        18.96 o                         
 -28   2   2        385.74        407.46        16.17 o                         
 -26   2   2        566.08        584.06        19.63 o                         
 -22   2   2        349.47        346.92        11.55 o                         
 -20   2   2       1663.92       1670.59        38.13 o                         
 -18   2   2        423.71        424.97        11.81 o                         
 -16   2   2       1677.58       1842.96        66.99 o                         
 -14   2   2       2126.36       2178.10        49.82 o                         
 -12   2   2       3684.94       3840.33        84.44 o                         
 -10   2   2       2985.34       2988.69        63.75 o                         
  -8   2   2       6156.07       6354.51       146.19 o                         
  -6   2   2        869.88        796.69        40.88 o                         
  -4   2   2       5492.67       5502.20       113.24 o                         
  -2   2   2       5698.76       5912.75       102.64 o                         
   0   2   2       2067.97       2166.95        41.80 o                         
   2   2   2       1426.98       1521.30        45.09 o                         
   4   2   2        455.90        431.57         9.65 o                         
   6   2   2        500.14        494.75        11.61 o                         
   8   2   2       2359.29       2397.48        48.20 o                         
  10   2   2       1564.72       1552.31        31.39 o                         
  12   2   2       2097.97       2013.70        38.90 o                         
  14   2   2       2555.07       2498.51        47.04 o                         
  16   2   2       1494.54       1504.27        29.68 o                         
  18   2   2         74.80         68.98         4.58 o                         
  20   2   2        735.70        732.63        18.49 o                         
  22   2   2        923.51        872.97        22.43 o                         
  24   2   2        723.11        746.39        19.98 o                         
  26   2   2        286.16        279.60        11.31 o                         
 -27   3   2        407.49        385.78        17.36 o                         
 -25   3   2        264.38        268.67        13.86 o                         
 -23   3   2        292.78        315.85        14.05 o                         
 -21   3   2        295.04        306.96        11.71 o                         
 -19   3   2       1118.84       1076.39        28.61 o                         
 -17   3   2       1574.61       1497.74        40.65 o                         
 -15   3   2       1172.98       1135.55        29.39 o                         
 -13   3   2       1997.37       1926.78        45.68 o                         
 -11   3   2       1835.94       1813.97        43.22 o                         
  -9   3   2         75.75         67.19         3.81 o                         
  -7   3   2       1585.97       1646.84        34.11 o                         
  -5   3   2       1966.92       2017.16        44.09 o                         
  -3   3   2       3457.29       3567.26        73.85 o                         
  -1   3   2       4167.42       4415.48        90.51 o                         
   1   3   2        515.13        482.63        15.14 o                         
   3   3   2       1280.34       1294.74        39.49 o                         
   5   3   2       3087.09       3141.24        79.72 o                         
   7   3   2       3375.48       3317.30        73.35 o                         
   9   3   2        879.51        846.72        18.43 o                         
  11   3   2       1313.50       1337.83        32.00 o                         
  13   3   2         34.64         32.65         3.66 o                         
  15   3   2        642.20        626.33        15.98 o                         
  17   3   2        195.82        204.39         7.92 o                         
  19   3   2        569.63        551.38        16.07 o                         
  21   3   2        462.87        430.69        13.55 o                         
  23   3   2        237.03        240.22        10.11 o                         
 -22   4   2        329.12        331.77        16.88 o                         
 -20   4   2        517.37        532.29        22.07 o                         
 -18   4   2        210.36        223.25        20.52 o                         
 -16   4   2        316.48        319.53        11.66 o                         
 -14   4   2        129.55        124.88         6.49 o                         
 -12   4   2       1297.75       1294.24        29.67 o                         
 -10   4   2       1925.17       1888.42        43.50 o                         
  -8   4   2       1904.18       1904.34        48.59 o                         
  -6   4   2       1010.11       1033.76        25.33 o                         
  -4   4   2        780.35        775.10        19.52 o                         
  -2   4   2       1591.39       1556.83        36.33 o                         
   0   4   2        884.61        907.92        21.83 o                         
   2   4   2       1333.15       1331.44        40.26 o                         
   4   4   2       1264.18       1331.40        58.96 o                         
   6   4   2        497.61        503.07        16.63 o                         
   8   4   2         59.99         70.05         4.89 o                         
  10   4   2        382.18        396.21        19.47 o                         
  12   4   2        470.03        463.78        16.36 o                         
  14   4   2        819.97        805.35        23.74 o                         
  16   4   2        847.33        806.33        20.92 o                         
  18   4   2        362.00        354.91        11.74 o                         
  20   4   2        302.33        312.91        11.69 o                         
 -17   5   2        444.67        457.97        19.88 o                         
 -15   5   2        464.46        450.81        17.54 o                         
 -13   5   2        377.24        384.21        18.39 o                         
 -11   5   2        196.74        192.23        11.06 o                         
  -9   5   2        554.43        539.11        17.55 o                         
  -7   5   2        300.24        289.97        15.32 o                         
  -5   5   2        288.05        268.67        20.88 o                         
  -3   5   2        255.50        265.41        13.72 o                         
  -1   5   2        188.40        188.06        11.17 o                         
   1   5   2        602.41        596.17        16.53 o                         
   3   5   2        565.26        595.30        15.87 o                         
   5   5   2        336.68        328.73        10.48 o                         
   7   5   2       1347.44       1312.91        31.55 o                         
   9   5   2        534.91        541.27        16.53 o                         
  11   5   2        313.54        302.62        11.23 o                         
  13   5   2        242.17        234.68        10.77 o                         
 -15  -5   3        112.94        129.80        12.00 o                         
 -13  -5   3        165.35        147.73        10.53 o                         
 -11  -5   3        255.86        251.77        15.94 o                         
  -9  -5   3        433.09        428.46        18.81 o                         
  -7  -5   3        407.36        398.51        21.07 o                         
  -5  -5   3        429.41        425.76        22.45 o                         
  -3  -5   3        390.03        388.42        12.90 o                         
  -1  -5   3       1125.53       1095.13        61.68 o                         
   1  -5   3        437.39        457.60        17.47 o                         
   3  -5   3       1153.99       1198.69        40.84 o                         
   5  -5   3        674.48        669.27        33.00 o                         
   7  -5   3        344.89        339.94        23.82 o                         
   9  -5   3        312.76        329.02        24.96 o                         
 -22  -4   3        141.40        144.05         8.94 o                         
 -20  -4   3        434.24        452.11        13.37 o                         
 -18  -4   3        421.96        416.86        14.07 o                         
 -16  -4   3        751.58        747.35        21.86 o                         
 -14  -4   3        981.21        965.28        26.92 o                         
 -12  -4   3        749.89        767.30        24.10 o                         
 -10  -4   3       1064.60       1027.14        32.31 o                         
  -8  -4   3        483.16        416.85        14.87 o                         
  -6  -4   3       1709.84       1746.25        39.80 o                         
  -4  -4   3        785.55        768.05        22.81 o                         
  -2  -4   3        634.47        628.99        18.78 o                         
   4  -4   3        356.18        340.70        24.53 o                         
   6  -4   3       1397.95       1447.60        47.75 o                         
   8  -4   3        883.05        883.95        33.95 o                         
  10  -4   3        653.50        646.60        24.91 o                         
  12  -4   3        873.12        857.91        62.51 o                         
  14  -4   3        418.37        440.20        25.57 o                         
  16  -4   3        824.41        808.87        35.88 o                         
  18  -4   3        648.17        669.82        32.34 o                         
 -27  -3   3        258.42        248.58        11.93 o                         
 -25  -3   3        652.22        642.55        19.62 o                         
 -23  -3   3        694.15        713.17        20.61 o                         
 -21  -3   3       1302.00       1323.31        34.31 o                         
 -19  -3   3       1550.21       1533.49        39.18 o                         
 -17  -3   3        554.90        595.10        14.41 o                         
 -15  -3   3        554.58        588.42        13.21 o                         
 -13  -3   3        862.24        867.69        17.54 o                         
 -11  -3   3       2784.67       2761.36        54.11 o                         
  -9  -3   3        376.69        415.40        14.72 o                         
  -5  -3   3        570.74        556.87        22.79 o                         
  -3  -3   3       1104.62       1140.52        32.93 o                         
  -1  -3   3       1804.04       1865.33        55.28 o                         
   1  -3   3       2288.49       2231.36        80.11 o                         
   5  -3   3       1149.38       1221.30        28.72 o                         
   7  -3   3        529.10        534.44        18.61 o                         
  11  -3   3       1022.76        990.37        57.42 o                         
  13  -3   3       2189.68       2172.87        70.41 o                         
  15  -3   3        322.91        337.90        20.03 o                         
  17  -3   3        435.09        454.78        25.34 o                         
  19  -3   3        186.88        188.41        21.07 o                         
  21  -3   3        679.49        644.86        38.14 o                         
 -30  -2   3        408.59        445.45        16.56 o                         
 -28  -2   3        958.17        997.96        27.39 o                         
 -26  -2   3        301.62        296.87        12.33 o                         
 -24  -2   3        537.54        544.11        17.14 o                         
 -22  -2   3       1113.95       1129.94        42.51 o                         
 -20  -2   3        562.99        589.07        13.55 o                         
 -18  -2   3       2127.00       2072.85        38.54 o                         
 -16  -2   3       2431.19       2403.78        42.77 o                         
 -14  -2   3       1904.88       1925.24        36.13 o                         
 -12  -2   3       2935.45       2789.14        50.18 o                         
 -10  -2   3       2331.33       2222.89        39.01 o                         
  -8  -2   3         69.52         58.50         3.23 o                         
  -6  -2   3       1146.76       1179.61        26.32 o                         
  -2  -2   3       3978.16       4040.73        99.76 o                         
   0  -2   3        628.60        658.05        38.88 o                         
   4  -2   3       1675.93       1705.39        41.73 o                         
   6  -2   3       1280.43       1259.77        48.47 o                         
   8  -2   3       2589.12       2724.97        73.20 o                         
  10  -2   3       1165.47       1124.38        29.29 o                         
  12  -2   3       2415.27       2366.90        85.73 o                         
  14  -2   3        769.38        792.43        27.18 o                         
  16  -2   3       1797.96       1729.32        59.23 o                         
  18  -2   3        267.20        266.66        17.18 o                         
  20  -2   3       1004.90       1043.16        51.58 o                         
 -31  -1   3        233.90        250.56        11.86 o                         
 -29  -1   3        521.29        537.75        17.25 o                         
 -27  -1   3        794.88        819.12        23.31 o                         
 -25  -1   3        836.67        857.51        23.86 o                         
 -23  -1   3        961.84        983.20        22.64 o                         
 -21  -1   3        404.39        388.50        10.35 o                         
 -19  -1   3        819.00        786.65        16.24 o                         
 -17  -1   3       1310.57       1340.77        26.35 o                         
 -15  -1   3        399.55        399.33         9.16 o                         
 -13  -1   3        504.84        480.45         9.93 o                         
 -11  -1   3       4678.22       4602.09        78.61 o                         
  -9  -1   3       2475.87       2584.12        42.82 o                         
  -7  -1   3       3306.21       3292.22        58.06 o                         
  -5  -1   3       6794.85       6509.30       135.65 o                         
  -3  -1   3       5598.18       6046.83       236.63 o                         
  -1  -1   3      11312.24      11694.37       325.39 o                         
   1  -1   3       4069.23       4375.07       104.10 o                         
   3  -1   3       5335.24       5689.01       169.17 o                         
   5  -1   3       1575.85       1657.78        41.99 o                         
   7  -1   3       5864.54       6040.06       136.39 o                         
   9  -1   3        942.45        969.71        31.87 o                         
  11  -1   3       1268.19       1343.52        40.21 o                         
  13  -1   3        208.30        206.53        12.34 o                         
  15  -1   3       1806.08       1783.82        65.70 o                         
  21  -1   3        408.39        358.35        19.21 o                         
  23  -1   3        739.03        718.76        42.63 o                         
  25  -1   3        384.68        366.39        29.58 o                         
 -30   0   3        258.67        278.47        14.47 o                         
 -28   0   3         74.21        102.32         8.69 o                         
 -26   0   3         42.31         37.18         6.93 o                         
 -24   0   3       1005.98        938.72        24.85 o                         
 -22   0   3        186.04        214.67         9.59 o                         
 -20   0   3       2172.56       2166.94        46.88 o                         
 -18   0   3       1786.62       1721.21        34.89 o                         
 -16   0   3       2413.06       2490.35        49.07 o                         
 -14   0   3         36.04         41.27         2.89 o                         
 -12   0   3       2053.32       1888.35        37.49 o                         
 -10   0   3       5159.75       5146.99        87.84 o                         
  -8   0   3       7241.34       7038.81       125.98 o                         
  -6   0   3       4611.15       4736.07        85.13 o                         
  -4   0   3        301.62        323.01         9.43 o                         
  -2   0   3       2480.83       2338.60        45.05 o                         
   0   0   3       9223.86       8982.17       159.82 o                         
   2   0   3       1874.16       1824.91        33.26 o                         
   4   0   3       2312.16       2413.45        54.01 o                         
   6   0   3      15935.36      16537.38       311.23 o                         
   8   0   3       3306.54       3252.17        72.97 o                         
  10   0   3        658.99        628.17        15.00 o                         
  12   0   3       2560.93       2560.67        63.83 o                         
  14   0   3        402.55        364.12        13.61 o                         
  16   0   3        970.57       1043.01        31.74 o                         
  18   0   3       2626.85       2608.89        73.81 o                         
  20   0   3        141.70        127.04         9.09 o                         
  22   0   3        474.83        470.18        18.78 o                         
  24   0   3        269.20        304.31        14.08 o                         
  26   0   3        335.10        322.54        17.51 o                         
 -29   1   3        551.09        541.27        20.13 o                         
 -27   1   3        873.80        908.07        30.63 o                         
 -23   1   3       1021.26       1010.70        26.10 o                         
 -21   1   3        374.91        350.86        11.86 o                         
 -19   1   3        837.15        823.93        19.77 o                         
 -15   1   3        414.89        405.42        11.12 o                         
 -13   1   3        423.15        397.55        12.65 o                         
 -11   1   3       5191.29       5208.84       107.18 o                         
  -7   1   3       3058.38       3055.68        71.23 o                         
  -5   1   3       6064.27       5867.64       136.07 o                         
  -3   1   3       6935.79       6882.45       118.30 o                         
  -1   1   3      11948.61      12492.54       246.21 o                         
   1   1   3       4858.46       5106.80       104.17 o                         
   3   1   3       6314.40       6600.49       127.21 o                         
   5   1   3       1600.06       1648.39        34.89 o                         
   7   1   3       5258.71       5365.20       107.56 o                         
   9   1   3       1165.69       1138.81        23.83 o                         
  11   1   3       1324.22       1384.36        31.60 o                         
  13   1   3        253.45        256.25         7.48 o                         
  15   1   3       2091.77       2081.08        45.59 o                         
  17   1   3       1776.50       1811.47        38.74 o                         
  19   1   3        220.16        223.90         7.35 o                         
  21   1   3        421.95        393.10        13.85 o                         
  23   1   3        871.54        825.25        22.45 o                         
  25   1   3        392.36        402.42        12.14 o                         
 -30   2   3        530.07        570.70        20.37 o                         
 -28   2   3        923.15       1021.03        31.85 o                         
 -26   2   3        396.67        355.32        19.00 o                         
 -24   2   3        379.88        405.52        49.79 o                         
 -22   2   3        802.33        889.82        46.38 o                         
 -20   2   3        415.68        476.74        24.05 o                         
 -18   2   3       1957.85       1894.36        43.45 o                         
 -16   2   3       2422.73       2385.27        55.35 o                         
 -14   2   3       2065.02       2158.91        46.94 o                         
 -12   2   3       3140.75       3070.13        79.22 o                         
 -10   2   3       2264.49       2187.26        46.84 o                         
  -6   2   3        990.55       1014.51        25.82 o                         
  -4   2   3       4402.20       4497.46        85.98 o                         
  -2   2   3       4184.71       4137.06        78.47 o                         
   0   2   3        540.25        562.50        11.67 o                         
   2   2   3        833.50        861.47        17.92 o                         
   4   2   3       1824.67       1861.03        35.63 o                         
   6   2   3       1611.79       1536.03        36.48 o                         
   8   2   3       3050.73       3125.42        72.34 o                         
  10   2   3        977.93        980.13        27.73 o                         
  12   2   3       2746.28       2735.71        64.84 o                         
  14   2   3        808.86        847.73        18.95 o                         
  16   2   3       1695.83       1716.35        36.95 o                         
  18   2   3        266.40        261.48         8.51 o                         
  20   2   3       1057.90       1037.39        24.17 o                         
  22   2   3        539.53        505.58        13.62 o                         
  24   2   3        370.72        345.73        12.63 o                         
 -27   3   3        265.77        254.52        16.38 o                         
 -25   3   3        679.92        682.32        25.60 o                         
 -23   3   3        723.72        737.74        26.79 o                         
 -21   3   3       1528.77       1532.56        50.23 o                         
 -19   3   3       1754.21       1747.46        40.24 o                         
 -13   3   3        751.74        764.11        23.51 o                         
 -11   3   3       2682.14       2706.66        57.93 o                         
  -9   3   3        499.64        519.30        12.77 o                         
  -7   3   3        386.55        398.26         9.91 o                         
  -5   3   3        496.45        480.90        11.50 o                         
  -3   3   3       1052.68       1076.94        24.39 o                         
  -1   3   3       1928.04       1951.54        38.05 o                         
   1   3   3       2524.70       2564.96        55.17 o                         
   3   3   3       1256.41       1270.57        32.25 o                         
   5   3   3       1066.67       1109.99        24.95 o                         
   7   3   3        634.73        627.83        14.11 o                         
  11   3   3        793.77        794.27        20.52 o                         
  13   3   3       2023.58       1945.15        46.96 o                         
  15   3   3        337.73        347.48        12.33 o                         
  17   3   3        403.99        428.07        17.55 o                         
  19   3   3        147.69        127.33         9.37 o                         
  21   3   3        654.89        613.58        19.84 o                         
 -22   4   3        118.90        109.88        11.03 o                         
 -20   4   3        448.15        468.97        20.15 o                         
 -18   4   3        465.86        462.93        17.11 o                         
 -16   4   3        896.70        885.38        22.58 o                         
 -14   4   3        943.64        945.74        25.64 o                         
 -12   4   3        715.29        724.66        18.42 o                         
 -10   4   3       1153.91       1116.41        27.44 o                         
  -6   4   3       1574.69       1622.71        39.82 o                         
  -4   4   3        632.41        611.40        17.80 o                         
  -2   4   3        627.74        627.85        16.52 o                         
   0   4   3        267.92        268.08         9.45 o                         
   2   4   3        258.25        245.55         9.67 o                         
   4   4   3        291.27        282.20        10.79 o                         
   6   4   3       1291.99       1296.97        35.48 o                         
   8   4   3        958.87        961.81        23.34 o                         
  10   4   3        787.27        764.88        18.86 o                         
  12   4   3        698.57        725.45        17.26 o                         
  14   4   3        557.38        542.04        16.69 o                         
  16   4   3        860.95        837.75        24.91 o                         
  18   4   3        714.42        725.20        21.84 o                         
 -15   5   3        127.75        144.30        10.13 o                         
 -13   5   3        210.82        196.56        11.10 o                         
 -11   5   3        195.70        185.19        10.73 o                         
  -9   5   3        436.10        448.02        16.04 o                         
  -7   5   3        350.38        338.02        13.42 o                         
  -5   5   3        345.34        367.52        17.02 o                         
  -3   5   3        425.97        433.92        17.51 o                         
  -1   5   3       1157.89       1121.03        46.63 o                         
   1   5   3        459.88        485.34        15.38 o                         
   3   5   3       1110.14       1094.57        28.18 o                         
   5   5   3        575.61        567.22        16.70 o                         
   7   5   3        331.80        338.89        10.80 o                         
   9   5   3        375.77        370.23        12.07 o                         
  11   5   3        187.29        160.28         7.91 o                         
 -15  -5   4        458.88        474.43        18.16 o                         
 -13  -5   4        129.30        122.87         7.91 o                         
 -11  -5   4        353.08        347.04        13.62 o                         
  -9  -5   4        455.49        473.09        16.75 o                         
  -7  -5   4        510.31        506.51        18.27 o                         
  -5  -5   4       1202.72       1259.96        37.69 o                         
  -3  -5   4        494.80        500.66        22.30 o                         
  -1  -5   4        369.74        382.00        19.35 o                         
   1  -5   4        326.97        333.13        17.94 o                         
   3  -5   4        324.61        290.50        36.52 o                         
   5  -5   4         98.78         97.97        11.34 o                         
   7  -5   4        279.40        277.50        23.21 o                         
 -22  -4   4        665.64        659.95        19.18 o                         
 -20  -4   4        472.24        473.21        15.28 o                         
 -18  -4   4        562.03        547.68        14.74 o                         
 -16  -4   4        206.98        199.12        13.75 o                         
 -14  -4   4        706.69        677.88        32.56 o                         
 -12  -4   4        616.20        600.65        31.60 o                         
 -10  -4   4        869.78        877.12        32.08 o                         
  -8  -4   4        425.03        458.49        20.04 o                         
  -4  -4   4        413.23        430.71        20.55 o                         
   0  -4   4        830.72        856.13        33.08 o                         
   2  -4   4        444.44        464.58        21.77 o                         
   4  -4   4       1919.60       1901.96        66.09 o                         
   6  -4   4        595.72        670.14        37.46 o                         
   8  -4   4        967.28       1004.76        40.24 o                         
  10  -4   4        543.37        566.14        36.08 o                         
  12  -4   4       1092.26       1068.41        43.07 o                         
  14  -4   4        423.95        412.87        24.42 o                         
 -27  -3   4        672.93        667.36        20.41 o                         
 -25  -3   4        269.57        272.77        12.03 o                         
 -23  -3   4        198.14        205.79        10.81 o                         
 -21  -3   4        292.90        320.36        11.32 o                         
 -19  -3   4        596.77        619.85        16.73 o                         
 -17  -3   4        179.60        180.23         6.15 o                         
 -15  -3   4        515.08        545.36        12.45 o                         
 -13  -3   4        695.93        691.88        17.00 o                         
  -9  -3   4        257.18        251.83        10.88 o                         
  -7  -3   4       1038.90       1162.78        76.31 o                         
  -5  -3   4       2308.07       2238.30        79.23 o                         
  -3  -3   4       2728.17       2791.10        94.75 o                         
  -1  -3   4       1276.51       1547.03       103.37 o                         
   3  -3   4       1055.31        971.53        41.29 o                         
   5  -3   4       2256.89       2357.84        67.59 o                         
   7  -3   4       1028.50       1013.11        28.83 o                         
   9  -3   4        847.72        806.22        25.89 o                         
  11  -3   4        139.41        161.06        12.40 o                         
  13  -3   4       1767.98       1721.47        59.07 o                         
  15  -3   4        535.86        531.57        27.31 o                         
  17  -3   4        738.43        788.75        36.27 o                         
  19  -3   4        797.85        792.51        65.05 o                         
 -28  -2   4        460.98        465.04        15.70 o                         
 -26  -2   4        752.61        759.86        21.06 o                         
 -24  -2   4        220.48        220.25        10.75 o                         
 -22  -2   4       1184.82       1204.83        28.95 o                         
 -20  -2   4       1171.50       1150.56        23.50 o                         
 -18  -2   4        392.13        357.88         9.71 o                         
 -16  -2   4        764.88        777.82        15.89 o                         
 -14  -2   4       1791.30       1767.18        31.21 o                         
 -12  -2   4       2571.29       2472.93        48.92 o                         
 -10  -2   4       5431.62       5449.25       106.91 o                         
  -6  -2   4        132.03        103.00         8.31 o                         
  -2  -2   4       1251.61       1257.31        34.63 o                         
   0  -2   4       1593.42       1554.87        96.11 o                         
   2  -2   4       3846.40       4093.59       114.26 o                         
   4  -2   4       1668.53       1753.30        42.20 o                         
   6  -2   4       1350.01       1339.97        33.27 o                         
   8  -2   4       2235.26       2300.11        50.46 o                         
  10  -2   4        795.01        827.94        29.09 o                         
  12  -2   4       2393.90       2285.96        66.87 o                         
  14  -2   4       2325.42       2270.37        99.55 o                         
  16  -2   4        993.64        961.48        62.32 o                         
  22  -2   4        437.33        443.56        37.69 o                         
 -31  -1   4        430.53        440.71        15.26 o                         
 -29  -1   4        333.30        375.89        14.28 o                         
 -27  -1   4        544.37        550.48        17.86 o                         
 -25  -1   4        234.74        228.62        10.51 o                         
 -23  -1   4        712.38        716.28        16.10 o                         
 -21  -1   4       1011.34       1029.97        22.98 o                         
 -19  -1   4       1019.85       1039.34        23.87 o                         
 -17  -1   4       1281.87       1244.91        24.18 o                         
 -15  -1   4       2652.90       2636.70        47.42 o                         
 -13  -1   4        949.55        862.68        15.85 o                         
 -11  -1   4       1598.07       1563.96        30.80 o                         
  -9  -1   4       6558.58       6608.01       121.83 o                         
  -7  -1   4        722.99        664.11        13.46 o                         
  -5  -1   4       4711.86       4963.59        97.86 o                         
  -3  -1   4       5339.54       5606.47       122.10 o                         
  -1  -1   4       4933.79       5126.36       132.62 o                         
   5  -1   4        812.93        833.26        22.10 o                         
   7  -1   4       3110.89       3118.78        91.83 o                         
  13  -1   4       1001.32       1039.29        39.97 o                         
  15  -1   4        255.74        276.71        14.48 o                         
  17  -1   4        730.94        736.50        42.78 o                         
  19  -1   4       1116.55       1095.53        31.21 o                         
  21  -1   4        919.69        890.08        49.32 o                         
  23  -1   4        631.94        580.34        24.66 o                         
 -30   0   4         96.45        107.42        10.10 o                         
 -28   0   4        580.48        602.93        21.56 o                         
 -26   0   4        372.98        386.71        17.18 o                         
 -24   0   4       1039.14       1049.14        30.83 o                         
 -22   0   4        259.70        258.71        11.97 o                         
 -20   0   4       2832.58       2708.53        53.92 o                         
 -18   0   4       3275.50       3224.60        59.80 o                         
 -16   0   4       1597.54       1597.87        30.84 o                         
 -14   0   4       1353.57       1256.55        24.62 o                         
 -12   0   4       2895.95       2903.93        53.52 o                         
 -10   0   4       1811.93       1808.83        34.01 o                         
  -8   0   4       4353.65       4375.53        79.15 o                         
  -6   0   4       5534.08       5452.33       104.04 o                         
  -4   0   4       3138.01       3015.28        54.79 o                         
  -2   0   4        456.92        412.43         8.87 o                         
   0   0   4        559.63        544.34        10.51 o                         
   2   0   4        819.03        897.69        18.45 o                         
   4   0   4       1247.39       1287.48        30.06 o                         
   6   0   4       1997.65       2027.71        39.98 o                         
   8   0   4       3695.99       3909.68        87.02 o                         
  10   0   4        500.30        512.75        13.82 o                         
  12   0   4        147.31        164.47         8.07 o                         
  14   0   4       1827.45       1701.44        49.01 o                         
  16   0   4        637.04        683.46        22.50 o                         
  18   0   4       1539.28       1533.68        45.41 o                         
  20   0   4        199.44        166.81        10.14 o                         
  22   0   4        298.77        304.27        14.24 o                         
  24   0   4        301.02        321.31        16.98 o                         
 -31   1   4        355.51        393.66        23.27 o                         
 -29   1   4        470.53        496.70        22.92 o                         
 -27   1   4        636.50        650.26        23.52 o                         
 -25   1   4        292.57        276.46        13.59 o                         
 -23   1   4        607.15        612.69        19.24 o                         
 -21   1   4       1208.08       1218.56        28.64 o                         
 -19   1   4        735.81        805.23        63.23 o                         
 -17   1   4       1376.86       1349.58        31.53 o                         
 -15   1   4       2834.34       2767.59        61.42 o                         
 -11   1   4       1879.41       1850.29        54.32 o                         
  -9   1   4       6963.45       7019.30       129.66 o                         
  -5   1   4       5150.46       5255.06        92.24 o                         
  -3   1   4       6037.73       6308.82       107.80 o                         
  -1   1   4       4681.55       4797.74        93.78 o                         
   1   1   4        439.24        393.21         8.46 o                         
   3   1   4       1281.55       1312.92        24.74 o                         
   5   1   4        899.67        911.15        18.53 o                         
   7   1   4       2617.07       2735.73        55.18 o                         
   9   1   4        911.20        898.03        20.00 o                         
  11   1   4        415.31        409.41        11.15 o                         
  13   1   4       1162.85       1181.36        27.09 o                         
  15   1   4        220.83        237.27         7.81 o                         
  17   1   4        902.45        912.22        20.73 o                         
  19   1   4        946.38        916.09        22.72 o                         
  21   1   4       1038.58       1021.61        29.09 o                         
  23   1   4        587.74        543.99        20.24 o                         
 -28   2   4        389.60        389.61        17.73 o                         
 -26   2   4        629.90        636.32        26.03 o                         
 -24   2   4        271.49        276.51        14.96 o                         
 -22   2   4       1224.87       1210.90        38.40 o                         
 -20   2   4       1416.55       1377.64        37.75 o                         
 -14   2   4       2068.73       1989.65        62.17 o                         
 -10   2   4       5629.35       5733.33       123.75 o                         
  -8   2   4        316.96        310.97         9.09 o                         
  -6   2   4         87.72         73.25         3.68 o                         
  -4   2   4       1979.19       2114.96        39.32 o                         
  -2   2   4       1398.26       1385.24        28.51 o                         
   0   2   4       1576.73       1597.85        33.54 o                         
   2   2   4       4014.44       4204.43        79.96 o                         
   4   2   4       1590.46       1639.68        42.56 o                         
   6   2   4       1388.89       1391.01        32.04 o                         
   8   2   4       1891.03       1953.70        53.50 o                         
  10   2   4        865.87        923.52        24.25 o                         
  12   2   4       2347.16       2297.79        57.69 o                         
  14   2   4       2452.79       2441.78        60.46 o                         
  16   2   4        804.49        807.33        20.95 o                         
  18   2   4        310.51        306.01        12.12 o                         
  20   2   4        112.20        114.44         6.45 o                         
  22   2   4        499.47        495.87        14.00 o                         
 -27   3   4        646.37        635.46        26.97 o                         
 -25   3   4        268.58        229.74        15.70 o                         
 -23   3   4        225.00        221.24        14.79 o                         
 -19   3   4        596.23        609.18        21.09 o                         
 -17   3   4        245.16        226.23        10.85 o                         
 -13   3   4        641.79        656.39        17.14 o                         
 -11   3   4        696.81        687.13        18.98 o                         
  -9   3   4        307.99        297.48         9.12 o                         
  -7   3   4       1337.83       1342.20        29.59 o                         
  -5   3   4       2516.25       2457.13        47.38 o                         
  -3   3   4       2905.57       2934.37        56.65 o                         
  -1   3   4       1601.68       1675.76        31.31 o                         
   1   3   4       1130.40       1118.41        22.79 o                         
   3   3   4        869.12        865.86        21.59 o                         
   5   3   4       2392.64       2396.78        59.54 o                         
   7   3   4       1002.87        974.43        26.88 o                         
   9   3   4        711.93        681.57        21.27 o                         
  11   3   4        116.04        127.78         7.70 o                         
  13   3   4       1635.16       1570.84        42.41 o                         
  15   3   4        598.66        582.36        20.87 o                         
  17   3   4        856.21        912.68        25.15 o                         
  19   3   4        963.77        926.00        26.24 o                         
 -22   4   4        604.51        603.50        25.00 o                         
 -20   4   4        541.61        529.85        21.25 o                         
 -18   4   4        553.67        547.06        19.78 o                         
 -16   4   4        268.59        259.19        15.21 o                         
 -14   4   4        607.92        608.04        20.78 o                         
 -12   4   4        614.74        624.96        22.38 o                         
 -10   4   4        768.86        766.41        23.95 o                         
  -8   4   4        387.19        383.53        14.45 o                         
  -6   4   4         84.25         85.90         6.82 o                         
  -4   4   4        344.24        347.95        13.06 o                         
  -2   4   4        511.28        512.64        16.12 o                         
   0   4   4        890.11        896.14        21.88 o                         
   2   4   4        485.20        497.85        13.21 o                         
   4   4   4       2027.25       1971.01        40.83 o                         
   6   4   4        758.30        783.07        17.42 o                         
   8   4   4       1104.66       1137.33        29.28 o                         
  10   4   4        705.73        717.47        20.07 o                         
  12   4   4       1048.66       1032.83        29.22 o                         
  14   4   4        415.65        415.78        15.01 o                         
  16   4   4        236.87        223.04        10.34 o                         
 -15   5   4        411.64        413.82        19.89 o                         
 -13   5   4         94.72         95.44         9.52 o                         
 -11   5   4        340.77        334.24        15.75 o                         
  -9   5   4        397.95        403.36        21.66 o                         
  -7   5   4        529.81        503.03        18.82 o                         
  -5   5   4       1166.96       1181.34        44.35 o                         
  -3   5   4        529.21        546.06        23.29 o                         
  -1   5   4        506.56        488.15        27.11 o                         
   1   5   4        368.56        366.07        12.39 o                         
   3   5   4        239.95        240.62        10.00 o                         
   5   5   4        114.80        107.34         6.46 o                         
   7   5   4        281.10        268.38        11.03 o                         
 -11  -5   5        217.40        217.55        12.91 o                         
  -9  -5   5        531.60        521.22        20.93 o                         
  -7  -5   5        351.22        348.11        16.68 o                         
  -5  -5   5        168.56        175.08        13.06 o                         
  -3  -5   5        298.06        332.99        17.42 o                         
  -1  -5   5        223.67        239.88        20.07 o                         
   1  -5   5        138.87        138.22        13.41 o                         
   3  -5   5        213.45        217.81        16.35 o                         
 -20  -4   5        600.18        573.70        31.63 o                         
 -18  -4   5        557.03        586.77        26.10 o                         
 -16  -4   5        421.29        416.79        43.06 o                         
 -14  -4   5        251.48        276.00        17.72 o                         
  -8  -4   5        478.98        512.33        22.44 o                         
  -6  -4   5        716.00        783.46        37.32 o                         
  -4  -4   5       1618.47       1612.81        57.56 o                         
  -2  -4   5        572.87        590.32        35.19 o                         
   0  -4   5        544.39        584.94        27.25 o                         
   2  -4   5        423.83        453.07        21.38 o                         
   4  -4   5       1151.21       1155.97        53.85 o                         
   6  -4   5        733.68        789.77        31.89 o                         
  10  -4   5        425.38        433.63        22.43 o                         
  12  -4   5        130.42        128.42        15.60 o                         
 -25  -3   5        289.70        303.18        12.58 o                         
 -23  -3   5        274.92        326.96        13.83 o                         
 -21  -3   5        657.20        660.81        18.33 o                         
 -19  -3   5        291.67        287.19         8.75 o                         
 -17  -3   5        236.50        249.14         8.91 o                         
 -15  -3   5        134.57        145.67         8.10 o                         
 -13  -3   5       2663.71       2592.05        61.82 o                         
 -11  -3   5       2187.76       2169.98        67.07 o                         
  -9  -3   5       2160.44       2186.17        54.56 o                         
  -7  -3   5        453.28        474.04        21.08 o                         
  -5  -3   5       1866.39       1904.18       134.81 o                         
  -3  -3   5        939.11       1030.50        62.14 o                         
  -1  -3   5       1867.74       1767.23       112.27 o                         
   1  -3   5        728.93        685.15        29.76 o                         
   5  -3   5        954.88        984.79        31.92 o                         
   7  -3   5        261.77        245.84        17.21 o                         
   9  -3   5        184.47        210.15        14.13 o                         
  11  -3   5        680.44        689.24        40.45 o                         
  13  -3   5        962.05        956.00        40.59 o                         
  15  -3   5        458.70        473.74        25.57 o                         
  17  -3   5        181.52        189.98        22.43 o                         
 -28  -2   5        465.20        477.16        16.88 o                         
 -26  -2   5        267.13        268.11        12.11 o                         
 -24  -2   5        514.82        529.17        16.50 o                         
 -22  -2   5        598.83        614.62        18.49 o                         
 -20  -2   5        713.71        715.34        17.05 o                         
 -18  -2   5        868.57        851.51        18.87 o                         
 -16  -2   5        509.06        522.80        11.78 o                         
 -14  -2   5       1877.48       1838.91        32.46 o                         
 -12  -2   5       1868.35       1867.57        36.03 o                         
 -10  -2   5        847.47        842.38        18.59 o                         
  -8  -2   5       2276.85       2194.77        57.18 o                         
  -6  -2   5        368.07        370.82        13.62 o                         
  -4  -2   5       1821.71       1911.02        53.08 o                         
  -2  -2   5       2737.70       2902.93        70.71 o                         
   0  -2   5        663.16        606.69        26.28 o                         
   2  -2   5       1633.60       1686.83        56.01 o                         
   4  -2   5       3509.29       3512.60        80.97 o                         
   6  -2   5       2379.79       2366.94       108.81 o                         
   8  -2   5       1027.43       1031.22        35.93 o                         
  14  -2   5       1431.56       1377.64        68.34 o                         
  16  -2   5        101.92        126.83        17.92 o                         
  18  -2   5        197.64        204.94        33.61 o                         
  20  -2   5        319.43        335.15        29.16 o                         
 -29  -1   5        316.59        327.63        14.24 o                         
 -27  -1   5        430.02        416.24        14.45 o                         
 -25  -1   5        532.21        569.98        17.48 o                         
 -23  -1   5        598.43        610.26        17.06 o                         
 -21  -1   5        691.91        667.28        15.34 o                         
 -19  -1   5       1716.27       1670.76        30.50 o                         
 -17  -1   5        784.75        799.30        17.10 o                         
 -15  -1   5        677.39        691.62        14.09 o                         
 -13  -1   5       1616.54       1607.58        30.71 o                         
 -11  -1   5       1384.54       1312.72        25.67 o                         
  -9  -1   5       1872.96       1932.80        37.10 o                         
  -7  -1   5       4114.39       4126.48       135.72 o                         
  -3  -1   5       3090.74       3151.89        71.02 o                         
   1  -1   5       1184.97       1174.10        31.58 o                         
   3  -1   5       1573.26       1661.60        67.14 o                         
   5  -1   5       1778.47       1903.72        52.94 o                         
   9  -1   5       1617.16       1697.27        59.87 o                         
  11  -1   5        445.90        453.85        26.14 o                         
  13  -1   5       1297.90       1471.28       100.10 o                         
  15  -1   5       2205.69       2111.90        95.00 o                         
  17  -1   5       1199.05       1178.62        43.82 o                         
  19  -1   5        593.97        598.26        34.41 o                         
  21  -1   5        400.78        386.09        30.30 o                         
 -30   0   5        800.56        875.07        28.32 o                         
 -28   0   5        138.83        152.36        11.24 o                         
 -26   0   5       1236.24       1206.76        38.93 o                         
 -24   0   5        387.01        378.56        15.41 o                         
 -22   0   5        992.19       1009.36        29.51 o                         
 -20   0   5        377.07        352.99        10.71 o                         
 -18   0   5       2167.25       2138.56        43.16 o                         
 -16   0   5       1162.70       1155.10        24.58 o                         
 -14   0   5       3391.88       3355.44        61.73 o                         
 -12   0   5        482.94        462.54        10.67 o                         
 -10   0   5         31.42         39.22         3.05 o                         
  -8   0   5        270.47        258.89         7.29 o                         
  -6   0   5        431.70        375.50         8.45 o                         
  -4   0   5       1489.73       1525.17        30.49 o                         
  -2   0   5       1525.87       1497.79        29.91 o                         
   0   0   5       3638.31       3679.44        66.61 o                         
   2   0   5        198.35        208.36         7.69 o                         
   4   0   5       1683.79       1775.56        49.85 o                         
   6   0   5       2894.63       2968.00        66.87 o                         
   8   0   5       4588.36       4693.72       114.69 o                         
  10   0   5       2449.13       2623.75        65.72 o                         
  12   0   5       2198.06       2148.41        60.76 o                         
  14   0   5        144.15        139.56         8.44 o                         
  16   0   5        400.39        447.67        16.75 o                         
  18   0   5        242.01        225.14        12.19 o                         
  20   0   5       1118.41       1009.97        41.24 o                         
  22   0   5        554.41        577.46        35.50 o                         
 -29   1   5        381.01        397.11        19.17 o                         
 -27   1   5        412.84        375.50        18.75 o                         
 -25   1   5        580.45        568.72        22.31 o                         
 -23   1   5        670.44        670.63        23.65 o                         
 -21   1   5        826.18        810.17        25.48 o                         
 -19   1   5       1582.93       1515.67        43.24 o                         
 -13   1   5       1973.97       1943.98        50.00 o                         
 -11   1   5       1710.00       1588.00        34.24 o                         
  -9   1   5       1984.59       2027.72        39.53 o                         
  -7   1   5       3362.30       3401.29        68.67 o                         
  -5   1   5       1422.39       1454.71        37.27 o                         
  -3   1   5       3075.42       3138.82        61.02 o                         
  -1   1   5        526.88        501.79        12.00 o                         
   1   1   5        967.29        993.89        22.61 o                         
   3   1   5       1799.25       1789.41        36.58 o                         
   5   1   5       1656.18       1719.54        37.57 o                         
   9   1   5       1727.49       1773.64        35.04 o                         
  11   1   5        430.10        446.90        10.80 o                         
  13   1   5       1632.82       1698.32        38.73 o                         
  15   1   5       2388.53       2315.99        51.91 o                         
  17   1   5       1221.75       1207.29        33.31 o                         
  19   1   5        557.28        536.34        18.45 o                         
  21   1   5        449.15        455.10        16.48 o                         
 -28   2   5        556.82        557.66        26.14 o                         
 -26   2   5        325.52        312.58        19.02 o                         
 -24   2   5        469.84        446.42        20.62 o                         
 -22   2   5        783.30        779.06        52.51 o                         
 -20   2   5        833.10        822.50        28.82 o                         
 -18   2   5        974.17        938.17        26.57 o                         
 -16   2   5        417.24        427.72        21.13 o                         
 -14   2   5       1711.81       1679.61        46.76 o                         
 -12   2   5       1545.81       1578.63        45.03 o                         
 -10   2   5        802.29        831.86        21.61 o                         
  -8   2   5       1795.46       1784.53        49.42 o                         
  -6   2   5        457.93        454.68        10.85 o                         
  -4   2   5       1759.04       1850.15        37.52 o                         
  -2   2   5       2663.71       2782.30        54.67 o                         
   0   2   5        554.25        530.35        13.83 o                         
   2   2   5       1603.45       1666.12        35.26 o                         
   4   2   5       3588.15       3609.71        87.02 o                         
   6   2   5       2906.73       2859.72        67.65 o                         
   8   2   5        834.11        865.56        21.17 o                         
  10   2   5       1019.48        965.69        26.41 o                         
  12   2   5        211.19        190.23         8.98 o                         
  14   2   5       1527.22       1528.85        39.27 o                         
  16   2   5        136.76        148.51         7.90 o                         
  18   2   5        265.59        263.64         9.14 o                         
  20   2   5        422.27        397.58        11.83 o                         
 -25   3   5        213.06        226.90        18.55 o                         
 -23   3   5        212.49        259.82        22.56 o                         
 -21   3   5        657.33        680.86        25.34 o                         
 -19   3   5        280.93        274.19        14.06 o                         
 -17   3   5        184.54        191.57        11.74 o                         
 -15   3   5        186.85        191.55        12.30 o                         
 -13   3   5       2666.96       2643.55        66.87 o                         
 -11   3   5       2553.44       2471.53        60.21 o                         
  -9   3   5       2047.86       2059.07        45.47 o                         
  -7   3   5        492.43        502.97        13.15 o                         
  -5   3   5       1980.09       1957.15        41.81 o                         
  -3   3   5        956.38        980.48        20.96 o                         
  -1   3   5       1593.35       1542.23        33.92 o                         
   1   3   5        784.78        754.88        15.86 o                         
   3   3   5        669.91        656.13        16.99 o                         
   5   3   5        996.47       1005.50        37.66 o                         
   7   3   5        270.71        259.03        10.62 o                         
   9   3   5        240.87        247.57        10.47 o                         
  11   3   5        874.09        860.54        29.59 o                         
  13   3   5       1029.84       1024.43        32.06 o                         
  15   3   5        441.12        442.69        18.37 o                         
  17   3   5        227.65        245.52        15.12 o                         
 -20   4   5        518.22        509.79        33.57 o                         
 -18   4   5        582.98        568.12        26.78 o                         
 -16   4   5        524.49        525.85        20.65 o                         
 -14   4   5        305.97        332.61        12.76 o                         
 -12   4   5        293.15        283.59        10.86 o                         
 -10   4   5        111.96        117.66         6.91 o                         
  -8   4   5        462.04        467.01        13.04 o                         
  -6   4   5        689.85        684.85        19.66 o                         
  -4   4   5       1786.05       1711.19        49.58 o                         
  -2   4   5        761.11        740.61        33.09 o                         
   0   4   5        673.55        706.01        18.87 o                         
   2   4   5        417.91        416.15        11.71 o                         
   4   4   5       1144.35       1136.27        26.84 o                         
   6   4   5        726.62        745.97        19.68 o                         
   8   4   5        410.15        417.61        17.30 o                         
  10   4   5        352.36        336.00        19.69 o                         
  12   4   5         82.98         93.33         9.20 o                         
 -11   5   5        300.36        304.65        17.14 o                         
  -9   5   5        640.80        608.52        25.31 o                         
  -7   5   5        409.34        413.00        16.33 o                         
  -5   5   5        246.75        255.52        11.52 o                         
  -3   5   5        236.69        241.88        14.96 o                         
  -1   5   5        185.58        201.97        13.09 o                         
   1   5   5        203.16        204.46         9.86 o                         
   3   5   5        241.06        248.09         9.32 o                         
 -18  -4   6        195.04        209.02        20.59 o                         
 -16  -4   6        207.04        224.45        17.03 o                         
 -14  -4   6        610.22        598.94        28.65 o                         
 -12  -4   6        477.43        488.13        22.92 o                         
  -8  -4   6        352.91        390.74        20.00 o                         
  -6  -4   6        481.93        484.44        29.80 o                         
  -4  -4   6        523.82        537.75        25.06 o                         
  -2  -4   6        934.52        956.33        35.83 o                         
   0  -4   6        305.57        295.92        18.20 o                         
   2  -4   6        380.65        408.51        28.34 o                         
   4  -4   6        196.88        203.99        16.34 o                         
 -23  -3   6        231.45        248.12        10.89 o                         
 -21  -3   6        700.59        677.04        25.14 o                         
 -19  -3   6        967.91        962.28        25.36 o                         
 -17  -3   6        846.00        813.26        22.12 o                         
 -15  -3   6        361.86        352.35        12.62 o                         
 -13  -3   6       1376.05       1342.04        34.89 o                         
 -11  -3   6       1041.33       1007.68        43.55 o                         
  -9  -3   6        582.96        588.78        21.61 o                         
  -7  -3   6        762.07        749.94        22.55 o                         
  -5  -3   6        805.47        788.69        51.60 o                         
  -3  -3   6        414.09        436.59        43.79 o                         
  -1  -3   6         91.77         91.92        21.26 o                         
   3  -3   6        432.72        462.15        22.97 o                         
   5  -3   6        875.53        891.29        36.02 o                         
   7  -3   6        594.59        571.51        28.97 o                         
   9  -3   6        115.96        115.26        11.49 o                         
  11  -3   6        571.52        580.40        24.34 o                         
  13  -3   6        663.34        625.54        26.69 o                         
 -26  -2   6        261.05        276.45        13.53 o                         
 -24  -2   6        475.54        490.49        17.48 o                         
 -22  -2   6       1555.84       1589.87        40.75 o                         
 -20  -2   6        961.72        996.69        28.55 o                         
 -18  -2   6        668.47        671.65        14.92 o                         
 -16  -2   6       1062.10       1081.04        25.04 o                         
 -14  -2   6        145.94        150.58         6.03 o                         
 -12  -2   6       2287.19       2246.61        47.10 o                         
 -10  -2   6        986.37        968.72        19.66 o                         
  -8  -2   6        539.78        517.45        14.59 o                         
  -6  -2   6        762.60        765.68        20.17 o                         
  -4  -2   6       2240.20       2277.88        72.33 o                         
  -2  -2   6        379.29        391.86        17.63 o                         
   0  -2   6       1172.83       1100.74        39.57 o                         
   2  -2   6       1335.43       1387.64        83.19 o                         
   4  -2   6       1635.76       1554.93        57.90 o                         
   6  -2   6       1376.39       1353.06        37.75 o                         
  10  -2   6        399.50        448.28        19.74 o                         
  12  -2   6        228.92        230.03        17.03 o                         
  14  -2   6        409.56        418.86        24.27 o                         
  16  -2   6        556.42        581.30        34.04 o                         
  18  -2   6        319.60        300.95        27.12 o                         
 -29  -1   6        493.33        504.40        16.53 o                         
 -27  -1   6        493.54        493.91        17.70 o                         
 -25  -1   6        707.83        747.02        23.07 o                         
 -23  -1   6        479.95        483.87        15.75 o                         
 -21  -1   6        263.87        263.93        10.60 o                         
 -19  -1   6         44.84         47.74         4.99 o                         
 -17  -1   6       1117.67       1143.82        22.51 o                         
 -15  -1   6       1907.54       1854.70        34.88 o                         
 -13  -1   6       2184.53       2127.19        36.11 o                         
 -11  -1   6       1480.06       1492.84        29.95 o                         
  -9  -1   6        651.43        658.78        52.51 o                         
  -7  -1   6       1883.64       1845.64        36.10 o                         
  -5  -1   6       1794.25       1765.03        39.44 o                         
  -3  -1   6       1989.47       2011.18        45.00 o                         
  -1  -1   6       1189.54       1200.05        32.79 o                         
   1  -1   6        685.50        687.28        21.39 o                         
   5  -1   6       1463.66       1517.06        71.81 o                         
   7  -1   6       1608.17       1705.22        63.56 o                         
   9  -1   6       1529.52       1435.12        83.76 o                         
  11  -1   6       2220.75       2216.51        83.34 o                         
  13  -1   6        784.44        793.04        32.37 o                         
  15  -1   6        723.09        766.32        43.10 o                         
  19  -1   6        646.98        653.69        37.20 o                         
 -30   0   6        553.86        564.90        23.77 o                         
 -28   0   6         47.13         43.94         9.63 o                         
 -26   0   6        351.70        341.98        19.37 o                         
 -24   0   6        560.67        555.91        24.96 o                         
 -22   0   6        393.50        402.70        17.16 o                         
 -20   0   6        622.77        602.66        19.53 o                         
 -18   0   6       1598.91       1602.12        38.53 o                         
 -16   0   6        234.26        226.72         8.30 o                         
 -14   0   6        314.05        288.52         8.36 o                         
 -12   0   6       1166.91       1122.98        22.67 o                         
 -10   0   6        129.08        115.94         5.31 o                         
  -8   0   6       1007.05        989.62        21.19 o                         
  -6   0   6       1996.21       2002.65        46.13 o                         
  -4   0   6       2005.62       2046.34        43.26 o                         
  -2   0   6       1677.31       1616.88        41.52 o                         
   0   0   6       4086.66       4109.90        84.34 o                         
   2   0   6       5097.00       5289.24       128.34 o                         
   4   0   6       2869.97       2954.40        73.12 o                         
   6   0   6       1331.70       1324.71        31.64 o                         
   8   0   6        408.19        397.44        16.84 o                         
  10   0   6        667.97        720.61        24.45 o                         
  12   0   6        761.42        774.88        26.14 o                         
  14   0   6        302.48        292.01        15.63 o                         
  16   0   6        337.07        345.42        14.30 o                         
  18   0   6        248.35        239.01        11.85 o                         
  20   0   6         92.81         73.63         9.60 o                         
 -29   1   6        433.91        442.52        25.09 o                         
 -27   1   6        528.11        536.24        25.49 o                         
 -23   1   6        521.44        540.41        25.21 o                         
 -19   1   6         46.41         46.05         6.51 o                         
 -17   1   6        985.49       1020.15        27.97 o                         
 -15   1   6       1803.53       1778.91        39.89 o                         
 -13   1   6       1898.60       1821.98        43.08 o                         
 -11   1   6       1607.78       1620.17        34.17 o                         
  -9   1   6        909.83        845.57        37.76 o                         
  -7   1   6       1756.41       1709.74        33.76 o                         
  -5   1   6       1947.64       1892.12        36.82 o                         
  -3   1   6       1832.67       1846.50        40.68 o                         
  -1   1   6       1237.34       1262.45        27.26 o                         
   1   1   6        580.13        596.40        13.80 o                         
   3   1   6       1094.37       1115.61        24.75 o                         
   5   1   6       1801.37       1824.82        40.08 o                         
   7   1   6       1864.62       1931.99        37.40 o                         
   9   1   6       1233.16       1191.31        29.34 o                         
  11   1   6       2259.49       2236.64        57.27 o                         
  13   1   6        694.21        721.87        29.62 o                         
  15   1   6        922.16        955.38        42.22 o                         
  17   1   6        395.14        393.72        14.83 o                         
  19   1   6        588.48        581.22        19.85 o                         
 -26   2   6        289.42        308.42        19.39 o                         
 -24   2   6        519.81        548.75        25.20 o                         
 -22   2   6       1379.61       1382.73        53.76 o                         
 -20   2   6       1015.11       1059.77        34.75 o                         
 -12   2   6       2590.00       2510.21        61.00 o                         
 -10   2   6        872.77        873.82        22.06 o                         
  -8   2   6        598.94        612.73        15.03 o                         
  -6   2   6        702.38        712.31        17.99 o                         
  -4   2   6       2728.13       2749.87        58.70 o                         
  -2   2   6        502.02        503.13        11.60 o                         
   0   2   6       1142.30       1123.62        24.21 o                         
   2   2   6       1340.07       1343.57        31.29 o                         
   4   2   6       1787.80       1742.67        42.51 o                         
   6   2   6       1328.36       1327.75        31.91 o                         
   8   2   6        111.14        121.73         6.28 o                         
  10   2   6        345.96        371.70        12.44 o                         
  12   2   6        236.63        236.14         9.57 o                         
  14   2   6        499.40        512.87        14.99 o                         
  16   2   6        491.52        477.24        15.24 o                         
  18   2   6        352.06        333.80        10.46 o                         
 -23   3   6        197.44        179.74        15.61 o                         
 -21   3   6        711.37        724.90        30.39 o                         
 -19   3   6       1057.31       1064.02        38.85 o                         
 -17   3   6        829.98        833.49        28.82 o                         
 -13   3   6       1465.20       1487.96        35.48 o                         
 -11   3   6        825.97        820.62        23.07 o                         
  -9   3   6        525.90        526.16        16.21 o                         
  -7   3   6        730.96        729.40        20.00 o                         
  -5   3   6        651.11        637.94        19.29 o                         
  -3   3   6        565.19        567.26        17.29 o                         
  -1   3   6        112.04        134.89         5.78 o                         
   1   3   6        164.69        155.65         5.58 o                         
   3   3   6        461.67        479.58        14.21 o                         
   5   3   6        893.61        900.00        42.49 o                         
   7   3   6        692.81        731.99        23.35 o                         
   9   3   6        140.71        140.20         9.73 o                         
  11   3   6        531.93        549.60        20.91 o                         
  13   3   6        699.68        675.39        23.66 o                         
 -18   4   6        188.84        185.82        15.02 o                         
 -16   4   6        188.90        194.17        12.35 o                         
 -14   4   6        589.56        571.89        19.32 o                         
 -12   4   6        418.67        410.50        15.68 o                         
 -10   4   6        443.88        445.73        13.83 o                         
  -8   4   6        343.92        338.40        11.85 o                         
  -6   4   6        501.87        515.34        14.63 o                         
  -4   4   6        529.54        536.05        15.90 o                         
  -2   4   6        878.61        854.50        24.16 o                         
   0   4   6        241.50        256.35        10.27 o                         
   2   4   6        457.33        437.61        14.05 o                         
   4   4   6        184.41        184.50         8.24 o                         
   6   4   6        496.90        494.85        16.71 o                         
   8   4   6        137.14        145.39        10.26 o                         
 -12  -4   7        562.87        540.98        32.84 o                         
  -8  -4   7        244.74        241.77        25.35 o                         
  -6  -4   7        310.40        298.36        25.15 o                         
  -4  -4   7        427.70        441.17        24.07 o                         
  -2  -4   7        450.90        433.77        32.74 o                         
   0  -4   7        355.78        358.41        26.59 o                         
   2  -4   7        442.83        464.15        25.04 o                         
   4  -4   7        521.53        556.13        27.07 o                         
 -21  -3   7        362.73        376.53        21.31 o                         
 -19  -3   7        494.14        484.43        16.44 o                         
 -17  -3   7        212.89        214.58        10.83 o                         
 -15  -3   7        657.22        619.48        21.14 o                         
 -11  -3   7        792.28        753.89        35.14 o                         
  -7  -3   7        619.43        608.80        24.44 o                         
  -5  -3   7        526.16        557.77        34.49 o                         
  -3  -3   7        617.40        660.61        35.65 o                         
  -1  -3   7        222.13        251.64        42.88 o                         
   1  -3   7        447.77        415.09        26.96 o                         
   3  -3   7        623.67        641.27        30.19 o                         
   5  -3   7       1016.99        968.90        41.93 o                         
   7  -3   7       1359.72       1328.43        48.51 o                         
   9  -3   7        299.39        322.16        21.24 o                         
  11  -3   7        668.77        673.38        29.32 o                         
 -26  -2   7        486.74        510.16        17.65 o                         
 -24  -2   7        284.28        294.89        13.41 o                         
 -22  -2   7        369.41        389.76        14.98 o                         
 -20  -2   7        677.46        645.41        18.46 o                         
 -18  -2   7         77.59         84.25         6.16 o                         
 -16  -2   7        401.82        391.68        16.41 o                         
 -14  -2   7        387.46        376.91        15.00 o                         
 -12  -2   7        398.70        362.83        12.33 o                         
 -10  -2   7        572.63        571.80        16.02 o                         
  -8  -2   7        890.82        862.87        23.95 o                         
  -6  -2   7        833.08        786.08        25.24 o                         
  -4  -2   7       2116.14       2121.07        54.01 o                         
  -2  -2   7        974.40        987.77        27.37 o                         
   0  -2   7        322.24        296.08        14.79 o                         
   2  -2   7       1246.00       1283.24        46.16 o                         
   4  -2   7        449.27        410.50        22.64 o                         
   6  -2   7        532.85        548.44        27.95 o                         
   8  -2   7       1011.12        966.07        45.52 o                         
  10  -2   7        160.96        140.80        24.53 o                         
  12  -2   7        565.99        551.28        27.33 o                         
  14  -2   7        410.58        405.84        24.31 o                         
 -27  -1   7         33.10         42.44         7.44 o                         
 -25  -1   7        354.82        392.51        15.13 o                         
 -23  -1   7        295.29        319.87        13.09 o                         
 -21  -1   7       1219.78       1201.01        31.30 o                         
 -19  -1   7        648.60        643.01        17.01 o                         
 -17  -1   7       1030.05       1032.97        22.62 o                         
 -15  -1   7       1087.84       1072.22        22.71 o                         
 -13  -1   7       1084.54       1090.17        22.94 o                         
 -11  -1   7       1494.06       1468.01        32.21 o                         
  -9  -1   7       1565.75       1495.35        35.29 o                         
  -7  -1   7        390.88        386.21        11.58 o                         
  -5  -1   7        442.16        652.60        54.87 o                         
  -3  -1   7        551.96        786.15        67.77 o                         
   1  -1   7       1471.39       1475.69        45.78 o                         
   3  -1   7       2619.15       2607.78        74.53 o                         
   5  -1   7        655.35        653.24        27.63 o                         
   7  -1   7        680.09        693.07        35.84 o                         
   9  -1   7        710.13        720.42        51.06 o                         
  11  -1   7       1112.01       1179.92        51.20 o                         
  13  -1   7        919.52        928.76        36.91 o                         
  15  -1   7        332.91        345.82        26.46 o                         
 -28   0   7        844.10        859.31        35.34 o                         
 -26   0   7        711.40        743.21        27.57 o                         
 -24   0   7        788.61        842.50        33.77 o                         
 -22   0   7        347.46        343.66        16.03 o                         
 -20   0   7        162.81        162.06        11.21 o                         
 -18   0   7         64.11         74.48         6.52 o                         
 -16   0   7       1820.61       1818.87        43.00 o                         
 -14   0   7       1949.60       1890.20        48.54 o                         
 -12   0   7        899.10        891.32        22.31 o                         
 -10   0   7        489.57        523.66        12.32 o                         
  -8   0   7        492.48        466.35        12.28 o                         
  -6   0   7       4538.81       4571.17        94.21 o                         
  -4   0   7       1748.64       1766.03        41.25 o                         
  -2   0   7       3563.37       3603.28        74.57 o                         
   0   0   7       1060.65       1083.91        32.72 o                         
   2   0   7        978.87        995.79        29.72 o                         
   4   0   7        122.40        128.96         7.42 o                         
   6   0   7        671.22        658.01        16.56 o                         
   8   0   7         92.07        106.20         7.71 o                         
  10   0   7        541.43        592.88        21.52 o                         
  12   0   7        161.20        140.15         8.51 o                         
  14   0   7        371.94        363.29        13.51 o                         
  16   0   7        222.65        228.12        19.63 o                         
 -27   1   7         30.34         27.99        10.26 o                         
 -25   1   7        361.98        383.71        21.45 o                         
 -23   1   7        295.20        332.91        18.98 o                         
 -21   1   7       1267.19       1292.05        45.29 o                         
 -19   1   7        809.86        814.86        60.14 o                         
 -17   1   7       1007.85        996.12        37.75 o                         
 -15   1   7       1086.26       1039.61        24.91 o                         
 -13   1   7       1094.67       1119.84        27.63 o                         
 -11   1   7       1559.03       1548.10        31.81 o                         
  -9   1   7       1669.12       1571.57        31.80 o                         
  -7   1   7        403.76        400.53        11.72 o                         
  -5   1   7        657.83        684.26        17.77 o                         
  -3   1   7        876.35        906.45        20.77 o                         
  -1   1   7        135.49        133.60         5.64 o                         
   1   1   7       1188.07       1216.60        30.50 o                         
   3   1   7       2676.92       2667.16        59.75 o                         
   5   1   7        678.89        654.80        16.60 o                         
   7   1   7        707.74        718.78        20.82 o                         
   9   1   7        593.00        616.78        22.91 o                         
  11   1   7        935.31        956.18        32.79 o                         
  13   1   7        821.63        834.68        33.83 o                         
  15   1   7        302.39        330.36        18.75 o                         
 -26   2   7        361.77        365.44        28.19 o                         
 -24   2   7        205.68        213.03        17.11 o                         
 -22   2   7        405.66        449.23        25.84 o                         
 -20   2   7        776.70        751.11        29.17 o                         
 -18   2   7        131.80        128.16        11.73 o                         
 -16   2   7        391.56        387.86        20.29 o                         
 -14   2   7        444.40        433.12        19.17 o                         
 -10   2   7        621.50        645.75        16.68 o                         
  -8   2   7        935.44        916.78        23.93 o                         
  -6   2   7        979.75        952.62        24.76 o                         
  -4   2   7       1999.44       2026.02        58.34 o                         
  -2   2   7        933.72        930.88        22.88 o                         
   0   2   7        334.17        324.03         8.94 o                         
   2   2   7       1066.52       1132.26        27.87 o                         
   4   2   7        465.68        456.59        13.76 o                         
   6   2   7        618.68        646.36        17.02 o                         
   8   2   7        866.04        901.58        21.83 o                         
  10   2   7         79.02         96.48         6.39 o                         
  12   2   7        585.75        542.76        16.21 o                         
  14   2   7        438.24        459.09        16.47 o                         
 -21   3   7        363.03        371.18        21.28 o                         
 -19   3   7        445.66        449.32        23.21 o                         
 -17   3   7        288.77        266.95        16.63 o                         
 -15   3   7        498.28        505.01        21.08 o                         
 -13   3   7        262.54        269.35        12.53 o                         
 -11   3   7        761.94        726.41        22.73 o                         
  -9   3   7         28.29         30.68         6.01 o                         
  -7   3   7        545.66        542.41        18.30 o                         
  -5   3   7        626.91        658.27        21.27 o                         
  -3   3   7        577.00        596.72        20.45 o                         
  -1   3   7        336.10        340.19        12.40 o                         
   1   3   7        357.85        330.75        10.88 o                         
   3   3   7        676.27        686.21        16.35 o                         
   5   3   7       1094.26       1110.95        29.30 o                         
   7   3   7       1174.11       1188.07        33.75 o                         
   9   3   7        278.06        299.76        13.15 o                         
  11   3   7        747.08        790.57        24.00 o                         
 -14   4   7        367.49        386.15        17.04 o                         
 -12   4   7        508.15        507.33        17.97 o                         
 -10   4   7        286.44        286.29        12.52 o                         
  -8   4   7        213.28        208.93        11.07 o                         
  -6   4   7        333.33        328.67        14.01 o                         
  -4   4   7        390.65        384.28        15.02 o                         
  -2   4   7        532.71        545.48        16.36 o                         
   0   4   7        310.81        301.23        10.67 o                         
   2   4   7        453.12        474.34        17.38 o                         
   4   4   7        462.99        490.09        15.52 o                         
 -19  -3   8        589.12        569.87        21.97 o                         
 -17  -3   8        215.70        229.62        12.14 o                         
 -15  -3   8        464.34        482.10        34.75 o                         
 -13  -3   8        586.62        583.55        31.10 o                         
 -11  -3   8        474.18        488.23        32.79 o                         
  -9  -3   8        315.11        305.21        19.25 o                         
  -7  -3   8        321.35        318.38        17.44 o                         
  -5  -3   8        499.54        474.62        31.84 o                         
  -3  -3   8        799.56        802.19        58.50 o                         
  -1  -3   8        719.29        694.55        32.00 o                         
   1  -3   8        446.32        437.68        25.83 o                         
   3  -3   8        585.94        593.13        28.57 o                         
   5  -3   8        362.74        380.30        23.38 o                         
 -22  -2   8        232.52        240.53        13.18 o                         
 -20  -2   8        240.72        222.70        17.19 o                         
 -18  -2   8        694.96        660.78        24.39 o                         
 -16  -2   8        286.33        300.60        16.08 o                         
 -14  -2   8        460.95        464.01        19.98 o                         
 -12  -2   8        611.25        626.27        19.69 o                         
 -10  -2   8       1092.87       1047.83        35.19 o                         
  -8  -2   8       1132.13       1035.51        33.47 o                         
  -6  -2   8       1673.38       1674.44        52.25 o                         
  -4  -2   8        663.95        695.49        25.63 o                         
  -2  -2   8        764.95        751.06        24.00 o                         
   2  -2   8        312.46        320.22        20.38 o                         
   4  -2   8       1013.07        950.85        42.22 o                         
   8  -2   8        386.91        395.32        22.83 o                         
 -25  -1   8        600.45        616.30        19.44 o                         
 -23  -1   8        592.82        590.87        19.53 o                         
 -21  -1   8        454.82        448.37        15.80 o                         
 -19  -1   8        586.96        578.18        15.93 o                         
 -17  -1   8        409.30        412.07        13.61 o                         
 -15  -1   8       1316.08       1309.88        34.32 o                         
 -13  -1   8        596.17        572.45        18.31 o                         
 -11  -1   8         42.10         47.03         5.43 o                         
  -9  -1   8        263.62        106.46        14.72 o                         
  -7  -1   8        719.94        725.30        22.56 o                         
  -5  -1   8        651.88        636.32        24.22 o                         
  -3  -1   8        568.86        553.10        24.35 o                         
  -1  -1   8       1267.54       1269.13        36.61 o                         
   1  -1   8        672.14        690.93        22.38 o                         
   3  -1   8       1430.89       1373.70        37.34 o                         
   5  -1   8        715.48        695.48        31.75 o                         
   7  -1   8        769.28        796.55        32.46 o                         
   9  -1   8        829.03        841.32        37.59 o                         
  11  -1   8        264.91        269.02        19.44 o                         
 -26   0   8        313.42        326.69        16.92 o                         
 -24   0   8        907.44        939.58        28.20 o                         
 -22   0   8        182.41        168.50        11.65 o                         
 -20   0   8        433.16        433.16        18.13 o                         
 -18   0   8        177.30        191.81        11.56 o                         
 -16   0   8        152.69        162.92         9.14 o                         
 -14   0   8       1068.00       1065.79        24.82 o                         
 -12   0   8       1064.36       1084.87        30.16 o                         
 -10   0   8       1591.13       1543.84        40.82 o                         
  -8   0   8       1330.58       1322.43        35.44 o                         
  -6   0   8        406.49        426.05        13.18 o                         
  -4   0   8        119.29        122.96         5.77 o                         
  -2   0   8        186.92        185.95        10.56 o                         
   0   0   8        324.87        316.48        14.16 o                         
   2   0   8        983.85       1011.97        36.83 o                         
   4   0   8        604.18        583.98        20.45 o                         
   6   0   8         20.06         17.71         5.56 o                         
   8   0   8        246.90        235.13        13.82 o                         
  10   0   8        722.55        730.03        26.59 o                         
  12   0   8       1508.25       1476.50        45.35 o                         
 -25   1   8        499.25        511.51        26.72 o                         
 -23   1   8        630.51        668.34        34.46 o                         
 -21   1   8        546.98        518.16        44.34 o                         
 -19   1   8        587.00        581.12        25.74 o                         
 -17   1   8        411.92        428.65        17.81 o                         
 -15   1   8       1281.13       1320.79        32.92 o                         
 -13   1   8        512.07        504.04        14.39 o                         
  -9   1   8         80.51         77.89         5.39 o                         
  -7   1   8        731.53        732.51        19.25 o                         
  -5   1   8        513.15        492.53        14.87 o                         
  -3   1   8        602.97        602.47        14.82 o                         
  -1   1   8       1132.62       1155.62        26.53 o                         
   1   1   8        613.10        639.34        18.70 o                         
   3   1   8       1205.90       1201.66        37.62 o                         
   5   1   8        833.79        829.49        23.10 o                         
   7   1   8        713.28        747.93        20.71 o                         
   9   1   8        971.09        987.61        31.20 o                         
  11   1   8        274.52        260.24        14.38 o                         
 -22   2   8        258.75        288.11        18.55 o                         
 -20   2   8        264.23        276.71        17.74 o                         
 -18   2   8        860.11        825.56        55.42 o                         
 -16   2   8        245.35        263.77        18.67 o                         
 -14   2   8        426.98        439.36        18.80 o                         
 -12   2   8        486.05        525.11        24.91 o                         
 -10   2   8       1061.12       1067.05        34.78 o                         
  -8   2   8        920.67        898.85        32.47 o                         
  -6   2   8       1675.95       1678.18        44.45 o                         
  -4   2   8        825.62        809.06        28.17 o                         
  -2   2   8        672.94        660.09        16.37 o                         
   0   2   8        136.99        140.95         6.11 o                         
   2   2   8        254.16        263.12         9.52 o                         
   4   2   8       1103.01       1115.56        26.29 o                         
   6   2   8        262.79        249.01         8.00 o                         
   8   2   8        390.83        386.01        10.91 o                         
  10   2   8        355.70        361.59        14.06 o                         
 -19   3   8        507.70        521.96        25.02 o                         
 -15   3   8        574.53        611.47        22.72 o                         
 -13   3   8        660.86        658.39        27.79 o                         
 -11   3   8        496.30        513.41        20.14 o                         
  -9   3   8        289.29        290.63        14.66 o                         
  -7   3   8        293.07        306.11        15.78 o                         
  -5   3   8        492.01        495.59        18.48 o                         
  -3   3   8        774.33        826.20        23.70 o                         
  -1   3   8        704.28        704.38        20.75 o                         
   1   3   8        547.14        528.10        26.45 o                         
   3   3   8        535.01        523.85        15.13 o                         
   5   3   8        327.59        337.30        13.34 o                         
  -9  -3   9        220.25        202.04        17.36 o                         
  -7  -3   9        388.14        378.64        23.12 o                         
  -5  -3   9        525.21        482.91        46.70 o                         
 -18  -2   9        579.84        548.00        21.22 o                         
 -16  -2   9        692.36        682.71        21.91 o                         
 -14  -2   9        923.29        930.49        28.56 o                         
 -12  -2   9        443.45        434.58        24.78 o                         
 -10  -2   9        561.19        521.59        25.26 o                         
  -8  -2   9        123.49        142.30        13.67 o                         
  -6  -2   9        456.57        425.42        23.58 o                         
  -4  -2   9        487.27        498.13        21.13 o                         
   0  -2   9        343.06        321.15        28.84 o                         
   2  -2   9        171.17        172.62        20.14 o                         
 -21  -1   9        149.40        155.20        11.24 o                         
 -19  -1   9        187.14        178.96        14.71 o                         
 -17  -1   9        172.66        186.61        13.33 o                         
 -15  -1   9        172.30        183.54         9.63 o                         
 -11  -1   9        501.15        482.61        16.51 o                         
  -9  -1   9        801.73        774.45        28.65 o                         
  -7  -1   9        692.14        688.25        28.49 o                         
  -5  -1   9       1013.52       1023.95        41.03 o                         
  -1  -1   9        963.32        904.67        34.53 o                         
   1  -1   9        768.81        749.01        28.96 o                         
   3  -1   9        838.29        808.36        35.66 o                         
   5  -1   9        446.50        416.79        46.15 o                         
 -22   0   9        223.67        230.34        11.81 o                         
 -20   0   9        128.64        134.29         8.74 o                         
 -18   0   9        433.86        417.11        12.55 o                         
 -16   0   9        654.36        665.45        20.50 o                         
 -14   0   9        639.46        633.84        20.27 o                         
 -12   0   9        889.92        884.18        26.63 o                         
 -10   0   9         46.88         44.94         5.89 o                         
  -8   0   9        915.22        878.12        25.43 o                         
  -6   0   9        958.54        915.94        23.60 o                         
  -4   0   9        231.78        214.04        13.11 o                         
  -2   0   9         25.45         24.93         7.63 o                         
   0   0   9       1363.72       1348.69        47.70 o                         
   2   0   9        353.46        329.54        17.59 o                         
   4   0   9       1199.19       1182.60        37.11 o                         
   6   0   9        457.62        428.65        21.58 o                         
   8   0   9        914.27        905.92        32.86 o                         
 -21   1   9        161.91        169.33        14.15 o                         
 -19   1   9        216.58        212.49        15.98 o                         
 -17   1   9        226.57        233.02        12.73 o                         
 -15   1   9        177.52        189.66         9.13 o                         
 -13   1   9        144.40        154.07         8.36 o                         
 -11   1   9        402.06        397.59        13.54 o                         
  -9   1   9        848.76        840.68        21.57 o                         
  -7   1   9        563.82        556.19        17.90 o                         
  -5   1   9       1136.28       1126.28        27.31 o                         
  -3   1   9        569.90        549.74        14.19 o                         
  -1   1   9        900.67        898.01        25.05 o                         
   1   1   9        752.21        762.26        24.26 o                         
   3   1   9        944.08        950.84        34.66 o                         
   5   1   9        573.33        567.22        21.04 o                         
   7   1   9        246.14        264.88        11.78 o                         
 -18   2   9        449.31        447.90        20.96 o                         
 -16   2   9        594.67        611.19        24.56 o                         
 -14   2   9        964.01        999.47        32.64 o                         
 -12   2   9        567.59        578.50        21.53 o                         
 -10   2   9        485.85        484.37        22.77 o                         
  -8   2   9         98.14        120.18        15.69 o                         
  -6   2   9        471.08        475.94        21.82 o                         
  -4   2   9        556.66        549.56        13.72 o                         
  -2   2   9        387.10        414.95        12.49 o                         
   0   2   9        409.54        414.51        12.42 o                         
   2   2   9        140.27        142.11         7.36 o                         
   4   2   9         62.44         56.52         4.88 o                         
  -9   3   9        237.52        238.68        15.16 o                         
  -7   3   9        406.66        407.23        19.13 o                         
  -5   3   9        463.35        466.30        20.94 o                         
 -15  -1  10        410.15        402.71        17.40 o                         
 -13  -1  10        635.10        591.15        30.22 o                         
 -11  -1  10        257.26        236.50        18.18 o                         
  -9  -1  10        636.03        630.84        35.27 o                         
  -7  -1  10        668.68        695.54        35.35 o                         
  -5  -1  10        560.39        550.80        38.43 o                         
  -3  -1  10        328.98        338.63        26.40 o                         
 -16   0  10        568.97        537.93        22.80 o                         
 -14   0  10        425.65        422.16        19.03 o                         
 -12   0  10         99.73         99.79         7.77 o                         
 -10   0  10        699.93        704.96        23.02 o                         
  -8   0  10        499.66        484.43        15.17 o                         
  -6   0  10        374.01        381.76        17.54 o                         
  -4   0  10        497.00        504.01        26.10 o                         
  -2   0  10        157.74        190.41        16.69 o                         
   0   0  10        388.82        448.02        27.46 o                         
 -15   1  10        385.65        366.93        18.35 o                         
 -13   1  10        807.61        810.25        30.75 o                         
 -11   1  10        235.36        240.33        10.08 o                         
  -9   1  10        591.41        565.18        16.97 o                         
  -7   1  10        621.21        611.23        16.06 o                         
  -5   1  10        635.42        628.08        17.31 o                         
  -3   1  10        436.48        441.24        16.43 o                         
  -1   1  10        395.81        438.66        20.94 o                         
                                                                                
